# Supplementary material for: Comparative SILAC Proteomic Analysis of Trypanosoma brucei Bloodstream and Procyclic Lifecycle Stages
Source: PLoS One. 2012 May 4;7(5):e36619. doi: 10.1371/journal.pone.0036619 (PMC3344917; doi:10.1371/journal.pone.0036619)
Supplement: Table S2 — Comparison of proteomic and transcriptomic data. (XLS) [file pone.0036619.s002.xls]

## Sheet: Sheet1
Table S2. Comparison of proteomic and transcriptomic data
Log2 FC (procyclic to bloodstream) derived from comparative proteomic data (this study) and previous transcriptomic studies
GeneDB ID	Description	Log2 FC_Pcf/Bsf	Jensen et al.	Kabini et al.	Queiroz et al.
Tb927.6.3620	zinc finger protein, putative	-6.94306		0.435899
Tb927.3.290	expression site-associated gene (ESAG, pseudogene), putative,expression site-associated gene 3 (ESAG3), degenerate	-6.76399
Tb09.142.0050	variant surface glycoprotein (VSG, pseudogene), putative	-6.71391
Tb927.7.6860	expression site-associated gene (ESAG) protein, putative,expression site-associated gene 5 (ESAG5) protein, putative	-6.24004		-0.963005	-2.26303
Tb927.6.2300	adenosine kinase, putative	-6.13158		0.642287
Tb927.2.3340	hypothetical protein	-5.96931		0.366665	-2.29278
Tb927.5.860	selenoprotein, putative	-5.93113		-0.258572
Tb927.7.6600	hypothetical protein, conserved	-5.9066	-2.19	-0.72109	-1.96347
Tb927.8.5050	hypothetical protein, conserved	-5.85025	-1.6	-0.534614	-1.1375
Tb927.8.390	expression site-associated gene (ESAG, pseudogene), putative,expression site-associated gene 3 (ESAG3), degenerate	-5.82631
Tb927.10.8440	glucose transporter 1B	-5.61628	0.49	-0.62431	-1.43296
Tb927.3.5660	UDP-Gal or UDP-GlcNAc-dependent glycosyltransferase, putative	-5.42874	-1.37	-0.247075	-1
Tb11.47.0026	hypothetical protein, conserved	-5.37321		-1.36398	-2.1375
Tb927.10.7090	alternative oxidase	-5.26751	-1.94	0.073464	-2.37851
Tb927.10.14890	C-terminal motor kinesin, putative	-5.25154	-3.73	-0.731372	-2.32193
Tb927.10.2440	metacaspase MCA4,cysteine peptidase, Clan CD, family C13, putative	-5.13092	-2.87	0.15755	-3.91648
Tb927.8.5080	hypothetical protein, conserved	-5.10046	-1.76	-0.167161
Tb08.27P2.160	expression site-associated gene (ESAG, pseudogene), putative,expression site-associated gene 3 (ESAG3), degenerate,BAC from homologous region on chr8	-5.00615
Tb09.211.2410	protein kinase A catalytic subunit isoform 1,protein kinase A catalytic subunit	-4.93739	-1.9	-0.434368
Tb927.5.630	acidic phosphatase, putative	-4.87561	-3.41	-1.21668	-1.88753
Tb927.5.310	hypothetical protein	-4.68977	-2.66	-0.0842017	-2.07039
Tb927.8.2780	RNA-binding protein RBP10, putative	-4.67905	-2.88	0.42188	-2.03562
Tb927.2.3320	65 kDa invariant surface glycoprotein	-4.65755		-1.57584	-3.01792
Tb927.4.4820	amino acid transporter 10, putative	-4.56531		0.77294
Tb927.10.14160	aquaglyceroporin (small solute channel), putative	-4.55189	-2.96	-0.834078	-2.07039
Tb927.1.700	phosphoglycerate kinase	-4.5419	-4.65	-2.14864	-3.33628
Tb927.4.2380	sarcoplasmic reticulum glycoprotein, putative	-4.51207		-0.163913	-1
Tb927.3.4720	dynamin, putative,vacuolar sortin protein 1, putative	-4.51095		-0.280015	-1.20163
Tb927.7.2650	hypothetical protein, conserved	-4.42877	-2.96	0.348144	-2.03562
Tb11.02.0730	metacaspase,cysteine peptidase, Clan CD, family C13	-4.41636		0.0949957	-1.26303
Tb927.10.12820	hypothetical protein, conserved	-4.40779	-2.52	0.0655607	-1.1375
Tb11.01.0120	haloacid dehalogenase-like hydrolase, putative	-4.40583		0.472738	-1.20163
Tb927.7.7510	hypothetical protein	-4.38507	-2.49	-1.92805	-1.20163
Tb927.2.3280	65 kDa invariant surface glycoprotein	-4.30304	-3.55	-1.52343	-2.48543
Tb927.6.560	cysteine peptidase C (CPC),CPC cysteine peptidase, Clan CA, family C1, Cathepsin B-like	-4.22103	-2.32	-0.72062	-1
Tb11.02.4930	acidocalcisomal pyrophosphatase	-4.12474			-1
Tb927.10.12010	hypothetical protein, conserved	-4.11566		0.251813	-1
Tb927.10.5250	hypothetical protein, conserved,zinc finger protein family member, putative	-4.11486	-2.6	0.504098	-1.43296
Tb927.8.2260	hypothetical protein, conserved	-4.11251
Tb927.2.6000	glycosylphosphatidylinositol-specific phospholipase C	-4.08601	-3.1	-0.487134	-1.76553
Tb927.7.470	hypothetical protein	-4.07938	-1.99	-0.380458	-1.67807
Tb927.8.2070	hypothetical protein, conserved	-4.03775	-2.38	-0.840796	-1.72247
Tb927.8.4060	flagellum-adhesion glycoprotein, putative	-4.027	-2.85	-1.07777	-2.16993
Tb927.8.7820	hypothetical protein, conserved	-4.02651		-1.76565	-1.63227
Tb09.211.3955	hypothetical protein, conserved,predicted heat shock factor binding protein	-3.97503	-2.71	-1.01338	-1.20163
Tb927.7.300	UDP-Gal or UDP-GlcNAc-dependent glycosyltransferase, putative	-3.94195		-0.673118	-1.07039
Tb927.8.7970	hypothetical protein	-3.94107	-2.93	-2.16132	-2.26303
Tb11.01.3805	microtubule-associated protein,corset-associated protein 15	-3.91365
Tb927.8.8280	hypothetical protein, conserved	-3.86655
Tb11.47.0031	protein kinase, putative,cdc2-related kinase, putative	-3.85507			-1.63227
Tb927.4.3480	hypothetical protein	-3.83148	-1.94	-0.475121	-1.20163
Tb927.10.9360	hypothetical protein, conserved	-3.81159		0.0266332
Tb927.2.6220	adenosine transporter 2, putative	-3.80809		-0.845862	-4.37156
Tb927.7.3450	I/6 autoantigen	-3.80805		-0.794835
Tb927.4.5310	serine/threonine-protein kinase a, putative,protein kinase, putative	-3.7387	-1.84	-0.649039	-1.37851
Tb927.5.4580	hypothetical protein, conserved	-3.71017		-0.0815194	-2.45943
Tb11.02.0010	hypothetical protein, conserved	-3.70553		0.845838	-1.32193
Tb927.1.3830	glucose-6-phosphate isomerase, glycosomal	-3.64707	-2.73	-0.444285
Tb927.8.7940	receptor-type adenylate cyclase GRESAG 4, putative	-3.63691		-0.470155
Tb927.3.3270	ATP-dependent phosphofructokinase	-3.6344	-2.46	-0.657735	-1.43296
Tb927.3.600	hypothetical protein	-3.63165	-2.6	-1.07777	-2.1375
Tb927.3.4070	hypothetical protein, conserved	-3.59109	-4.48	0.219484	-2.40599
Tb927.10.4780	GPI inositol deacylase precursor	-3.58035	-2.06	-0.876027	-1.37851
Tb927.10.4800	hypothetical protein, conserved	-3.56887		0.6668
Tb927.6.930	metacaspase MCA3,cysteine peptidase, Clan CD, family C13, putative	-3.54103		-0.955341	-1.58496
Tb927.5.5230	expression site-associated gene (ESAG, pseudogene), putative,expression site-associated gene (ESAG), degenerate	-3.52954
Tb927.1.5060	variant surface glycoprotein (VSG)-related, putative	-3.50747	-1.72	-2.68372	-1.32193
Tb927.8.4890	endoplasmic reticulum oxidoreductin, putative,pol-associated gene 1	-3.3844	-0.96	0.19195
Tb927.10.8230	protein disulfide isomerase,bloodstream- specific protein 2 precursor	-3.36939	-2.66	-0.217179	-1.26303
Tb11.02.2470	hypothetical protein, conserved	-3.3618	-1.61	0.554176	-1
Tb927.8.8150	hypothetical protein, conserved	-3.33299	-1.7	1.10038
Tb927.5.890	oligosaccharyl transferase subunit, putative	-3.32378		0.692918	-1.53605
Tb11.02.5630	MSP-A, putative	-3.32239		-0.0373033	-2.07039
Tb927.7.7520	receptor-type adenylate cyclase GRESAG 4, putative	-3.31402	-1.67	0.237387	-1.80735
Tb927.8.8030	hypothetical protein, conserved	-3.30529		0.274673	-1
Tb09.v1.0650	hypothetical protein, conserved	-3.24907	-1.53	-0.1773	-1.1375
Tb927.8.8140	small GTP-binding rab protein, putative	-3.22364		0.466789
Tb927.4.3400	hypothetical protein, conserved	-3.21934	-1.59	-0.329486	-1
Tb927.10.7300	hypothetical protein, conserved	-3.2097		-0.71764
Tb927.10.13790	hypothetical protein, conserved	-3.1972	-1.86	-0.549123	-1.20163
Tb09.160.2420	syntaxin, putative	-3.19667		-1.02165
Tb927.1.1500	hypothetical protein, conserved	-3.16657	-2.15	0.204533	-1.37851
Tb927.10.4260	hypothetical protein, conserved	-3.1556		-0.805398	-1.07039
Tb927.8.5140	diacylglycerol kinase, putative	-3.10383		-0.816846	-1.1375
Tb927.5.1990	hypothetical protein, conserved	-3.05433	-1.85	-0.426756	-1.72247
Tb927.7.5790	protein disulfide isomerase, putative	-3.04871	-2.1	-1.60798
Tb09.211.0450	hypothetical protein, conserved	-2.99562		-0.961723	-1.1375
Tb06.3A7.960	hypothetical protein	-2.98245			-1
Tb927.10.3660	aspartate aminotransferase	-2.98233	-1.43	-0.259712	-1.1375
Tb09.160.4760	hypothetical protein	-2.96364	-1.49	-0.200572	-1.20163
Tb11.01.7530	hypothetical protein, conserved	-2.96241	-1.31	-1.33089	-1.1375
Tb927.8.4360	hypothetical protein, conserved	-2.95143		0.0255093	-1
Tb927.10.5620	fructose-bisphosphate aldolase, glycosomal	-2.93965	-2.13	-2.00946
Tb927.8.1200	vacuolar-type Ca2 -ATPase 2	-2.93932		-0.338496	-1.32193
Tb927.2.3880	heterogeneous nuclear ribonucleoprotein H/F, putative	-2.92884	-2.03	-1.3353	-1.32193
Tb927.4.4430	adenylyl cyclase	-2.91496	-1.67	-0.701108	-1.43296
Tb927.8.5460	flagellar calcium-binding protein,44 kDa calflagin,44 kDa calcimedin	-2.87419	-0.27	-0.0583647
Tb927.10.9450	hypothetical protein	-2.85329		-1.11249	-2.3505
Tb09.160.0990	protein kinase, putative	-2.83475		-0.664615
Tb11.02.5280	glycerol-3-phosphate dehydrogenase (FAD-dependent), mitochondrial	-2.81655	-1.53	-0.0369177
Tb927.5.360	75 kDa invariant surface glycoprotein	-2.81482	-1.98	-1.34506	-2.23266
Tb927.4.2450	thioredoxin, putative	-2.78667	-1.27	-0.916632
Tb927.10.14140	pyruvate kinase 1	-2.76631	-3.45	-1.49152	-1.80735
Tb927.6.940	metacaspase MCA2	-2.76131		-0.28884
Tb927.10.14760	hypothetical protein, conserved	-2.75438	-1.51	-1.9429
Tb927.8.7270	hypothetical protein, conserved	-2.75283		0.0508189
Tb927.6.3120	chaperone protein DNAj, putative	-2.75176		1.28157	-1.32193
Tb927.8.3510	thymidylate kinase, putative	-2.7472
Tb927.5.390	75 kDa invariant surface glycoprotein, putative	-2.74613		0.0879283	-2.56071
Tb927.4.4870	amino acid transporter, putative	-2.72128		-0.210215
Tb927.7.6570	hypothetical protein, conserved	-2.71227		-0.484169	-2.40599
Tb927.4.3380	myosin IB heavy chain, putative	-2.71217	-0.79	-0.592122
Tb927.7.1390	RNA-binding protein, putative	-2.68566		-0.140289
Tb11.01.7600	amino acid transporter, putative	-2.67144		-0.223711
Tb927.6.4390	kinesin, putative	-2.6407	-0.98	0.0795216	-1.26303
Tb927.5.1260	hypothetical protein, conserved	-2.6287		-1.41899
Tb11.02.1240	hypothetical protein	-2.62825		0.227269
Tb927.2.1700	hypothetical protein, conserved	-2.62309	-1.37	-0.307803	-1.72247
Tb927.8.7960	hypothetical protein	-2.61812		0.224485
Tb09.211.2060	hypothetical protein	-2.61706	-1.3	-1.04464	-1.32193
Tb927.8.6730	hypothetical protein, conserved	-2.61008	-2.96	-0.911908	-2.56071
Tb927.7.6440	hypothetical protein, conserved	-2.59876		0.293422	-1.43296
Tb09.160.5440	variant surface glycoprotein (VSG)-related, putative	-2.59641			-2.07039
Tb927.8.2660	hypothetical protein, conserved	-2.57372	-1.54	-0.170268	-1
Tb927.2.2120	protein kinase, putative,NIMA/Nek Serine/threonine-protein kinase family, putative	-2.55249	-1.48	-0.204839	-1.1375
Tb11.22.0010	hypothetical protein, conserved	-2.54288		-0.45078
Tb927.1.4650	cyclin-like F-box protein	-2.54204	-3.76	-0.693836	-2.40599
Tb927.8.7210	hypothetical protein, conserved	-2.52483		-0.0757925
Tb927.4.2760	hypothetical protein, conserved	-2.49281		0.805574	-1
Tb927.3.4100	hypothetical protein, conserved	-2.48068	-0.43	-0.610145
Tb927.10.2020	hexokinase	-2.47955	0.64	0.678742
Tb927.10.12510	P-type H -ATPase, putative	-2.47345		-1.29146
Tb927.8.4430	uridine phosphorylase;with=PDB:3BJE	-2.45799		-0.125014	-1.67807
Tb927.10.5810	hypothetical protein, conserved	-2.45237	-1.77	-0.719531	-1.1375
Tb927.1.4830	phospholipase A1	-2.43628	-0.59	-0.370111
Tb927.8.3550	mitogen-activated protein kinase 3, putative	-2.42818	-0.81	0.244102
Tb927.7.4770	cyclophilin-type peptidyl-prolyl cis-trans isomerase, putative	-2.42523	-1.22	-1.16555
Tb927.5.2090	kinesin, putative	-2.39183	-0.73	0.135851
Tb927.7.1330	hypothetical protein, conserved	-2.39138		0.102302
Tb927.2.2770	hypothetical protein, conserved	-2.38979	-1.45	-0.153947
Tb927.6.3640	hypothetical protein, conserved	-2.38413		0.453655	-1
Tb11.01.0170	NADPH--cytochrome p450 reductase, putative	-2.37647		-0.0235769
Tb927.10.6050	clathrin heavy chain	-2.36669	-1.53	0.521028
Tb927.10.1770	hypothetical protein	-2.35085		-0.539364	-1.848
Tb927.1.3950	D-alanine aminotransferase	-2.34828		0.291964
Tb927.6.4250	hypothetical protein, conserved	-2.34799		0.457296
Tb927.10.13100	hypothetical protein, conserved	-2.34285		-0.662372
Tb927.10.2010	hexokinase	-2.31122	0.57	0.259404	-3.74416
Tb927.5.4570	hypothetical protein, conserved	-2.30472	-1.94	0.586618
Tb927.4.200	retrotransposon hot spot protein 1 (RHS1), putative	-2.29711		-0.276546
Tb927.1.4280	hypothetical protein, conserved	-2.29378		-0.0543362
Tb927.8.3770	mitogen-activated protein kinase, putative	-2.27669	-0.36	-1.31053
Tb927.8.2250	hypothetical protein, conserved	-2.2643		1.08738
Tb11.02.3410	hypothetical protein, conserved	-2.25601		-0.810045
Tb927.3.4660	hypothetical protein, conserved	-2.25587		0.197224
Tb11.01.6790	hypothetical protein, conserved	-2.23657	-0.41	-0.0962664
Tb11.02.2410	clathrin coat assembly protein, putative	-2.22203		1.10098
Tb927.5.3220	signal peptidase type I, putative	-2.22122	-0.87	-0.691901	-1.1375
Tb927.10.5080	GPI transamidase component Tta2	-2.18843		-0.550278
Tb927.3.3560	hypothetical protein, conserved	-2.17573	-1.05	1.00084
Tb927.8.4570	hypothetical protein, conserved	-2.17111		0.494623
Tb09.211.1150	hypothetical protein, conserved	-2.17046		0.861596
Tb927.10.11420	hypothetical protein, conserved	-2.17046		-0.864143
Tb09.160.2370	hypothetical protein, conserved	-2.15431		-0.320181
Tb927.3.2420	hypothetical protein, conserved	-2.15418		-0.954834
Tb927.8.4160	hypothetical protein, conserved	-2.15406		-0.130256
Tb927.4.810	expression site-associated gene (ESAG) protein, putative,expression site-associated gene 5 (ESAG5) protein, putative	-2.15322		-0.0479735	-1.48543
Tb11.01.3880	hypothetical protein, conserved	-2.15136		0.632903
Tb927.10.13290	ethanolamine phosphotransferase (EPT)	-2.1513		0.9418
Tb09.211.2730	Gim5A protein,glycosomal membrane protein	-2.15059		0.67624
Tb927.10.15440	hypothetical protein, conserved	-2.12879		-0.868121
Tb11.01.2460	hypothetical protein, conserved	-2.12803		-1.4845	-1.07039
Tb927.7.4500	hypothetical protein, conserved	-2.11029	-1.74	-0.630422	-1.20163
Tb11.02.5450	glucose-regulated protein 78, putative,luminal binding protein 1 (BiP), putative	-2.10166
Tb927.10.1230	hypothetical protein, conserved	-2.09468		1.21749
Tb09.160.4770	protein kinase, putative	-2.09283	-1.31	-0.389184
Tb927.3.3450	ADP-ribosylation factor-like protein 3A, putative	-2.08638	-1.21	0.477424
Tb927.10.16100	peptidylprolyl isomerase-like protein, putative	-2.06806		-0.176297
Tb927.10.7860	hypothetical protein, conserved	-2.06202	-1.09	-1.3189
Tb927.10.1430	hypothetical protein, conserved	-2.06064	-0.94	0.0775064
Tb927.5.1930	hypothetical protein, conserved	-2.05709		-1.07229
Tb11.01.1230	ADP-ribosylation factor GTPase activating protein, putative	-2.05685		0.977876
Tb927.7.2970	ATP-dependent DEAD/H RNA helicase, putative	-2.02609		0.156629
Tb927.8.7720	hypothetical protein, conserved	-2.02315		-1.48711	-2.29278
Tb927.4.2030	hypothetical protein, conserved	-2.02057		-0.378985
Tb11.03.0850	phosphatase and tensin homologue, putative	-2.01101		-0.0375364
Tb927.6.2860	hypothetical protein, conserved	-2.01066		0.906533
Tb09.211.3610	ubiquitin-activating enzyme e1, putative	-2.00932	-1.37	-0.885996
Tb927.6.1800	protein phosphatase 2C, putative	-1.99844	-1.7	-0.252165
Tb09.211.1030	inositol phosphorylceramide synthase	-1.98524	1.81	1.35032	1.58496
Tb09.160.5200	hypothetical protein, conserved	-1.97937	-1.25	-2.57308
Tb927.8.1870	Golgi/lysosome glycoprotein 1	-1.96421	-0.99	-0.864024
Tb927.5.2500	hypothetical protein, conserved	-1.94253		-0.405393
Tb11.01.0290	carbonic anhydrase-like protein	-1.93838		-0.191249
Tb927.8.8230	amino acid transporter, putative	-1.92654
Tb927.7.3630	TPR-repeat-containing chaperone protein DNAJ, putative	-1.92511		-0.769489
Tb927.7.7000	hypothetical protein, conserved	-1.9221	-1.1	0.151625
Tb927.4.2290	glucose transporter, putative	-1.92155	-0.59	0.354406
Tb927.8.2820	hypothetical protein, conserved	-1.91801		-0.245812
Tb11.02.3710	hypothetical protein, conserved	-1.9092		-0.647475
Tb11.02.2210	protein kinase A regulatory subunit	-1.89116	-1.61	-0.312402
Tb927.8.2080	hypothetical protein, conserved	-1.87678		-0.263961	-1.20163
Tb927.10.12960	ras-related protein rab-5,small GTPase, putative	-1.87049		0.294255
Tb927.7.3490	synaptojanin (N-terminal domain), putative	-1.86833	-0.71	-0.344205
Tb927.6.4550	hypothetical protein, conserved	-1.85486		0.152104
Tb927.8.3790	paraflagellar rod component, putative	-1.85105		0.393147
Tb927.4.760	gamma-adaptin 1, putative,AP-1 adapter complex gamma subunit, putative	-1.83733		-0.351598
Tb09.160.1120	hypothetical protein, conserved	-1.83573		-0.283618
Tb927.1.1910	hypothetical protein, conserved	-1.82046		-0.410755
Tb927.3.2960	inosine-adenosine-guanosine-nucleosidehydrolase,IAG-nucleoside hydrolase	-1.81985	-0.86	0.247353
Tb927.5.1160	hypothetical protein, conserved	-1.81792	-1.55	0.28355
Tb927.10.1170	intraflagellar transport protein IFT172, putative	-1.81766		-0.539722
Tb11.02.0090	kinesin, putative,Unc104-like kinesin, putative	-1.817	-1.09	-0.717911
Tb927.8.3840	hypothetical protein, conserved	-1.81183		-0.366647
Tb09.211.4240	phosphoinositide-binding protein, putative	-1.80445	-1.61	-1.98347
Tb11.01.1190	ATP synthase, putative	-1.80234		0.281814
Tb927.3.5090	tryparedoxin, putative	-1.79216		0.13809
Tb11.02.5560	hypothetical protein, conserved	-1.79196	-0.33	0.268513
Tb927.10.390	hypothetical protein, conserved	-1.79186	-0.94	0.105501
Tb11.02.4250	hypothetical protein, conserved	-1.77957		-0.265088
Tb927.3.4510	hypothetical protein, conserved	-1.77888		0.112572
Tb11.01.7120	hypothetical protein, conserved	-1.767		0.457813
Tb927.8.5760	hypothetical protein, conserved	-1.762	-0.83	-1.38196
Tb927.6.1730	hypothetical protein, conserved	-1.76092		-0.629576
Tb927.6.3500	endosomal trafficking protein RME-8, putative	-1.75385	-1.1	-0.0585381
Tb927.10.4180	TFIIF-stimulated CTD phosphatase, putative	-1.7536	-1.64	-1.17407
Tb927.4.5010	calreticulin, putative	-1.75156
Tb927.10.200	vacuolar ATP synthase, putative	-1.74831	-0.97	-1.5638
Tb927.10.3760	vacuolar ATP synthase subunit d, putative	-1.74444		0.286786
Tb927.6.5010	hypothetical protein, conserved	-1.73538	-0.31	-0.863502
Tb927.10.8040	adaptin complex 1 subunit, putative,beta-adaptin, fragment	-1.73183	-0.42	-0.685142
Tb927.7.3540	hypothetical protein, conserved	-1.73101		0.801152
Tb11.01.5890	septum formation protein MAF homologue, putative	-1.7125		-0.715687
Tb11.02.5470	vacuolar type h ATPase subunit, putative	-1.71094		1.99634
Tb927.6.3550	phospholipid-translocating P-type ATPase (flippase), putative	-1.70454		1.08545
Tb927.3.960	protein transport protein Sec61 gamma subunit, putative	-1.70237		-1.01425
Tb927.6.860	hypothetical protein	-1.70073	-0.05	0.177825
Tb927.7.3180	Mu-adaptin 1, putative,adaptor complex AP-1 medium subunit, putative	-1.69984	-1.12	-1.33467
Tb927.10.14690	syntaxin, putative	-1.69956		-0.0797485
Tb927.10.14990	intraflagellar transport protein IFT80/CHE2, putative	-1.6891		-0.841995
Tb927.6.1030	cysteine peptidase precursor,cysteine peptidase, Clan CA, family C1, Cathepsin L-like	-1.68878
Tb09.160.0340	Nucleoporin	-1.68775		-0.0733041
Tb927.6.3940	hypothetical protein, conserved	-1.67729	-1.43	-0.604574
Tb927.10.15590	FKBP-type peptidyl-prolyl cis-trans isomerase, conserved,FKBP-type peptidylprolyl cis-trans isomerase, putative	-1.67673		-0.176324
Tb927.8.3010	hypothetical protein, conserved	-1.67609		-0.269007
Tb927.10.14030	hypothetical protein, conserved	-1.67457		-0.783217
Tb927.4.2230	dolichyl-P-Man:GDP-Man1GlcNAc2-PP-dolichyl alpha-1,3-mannosyltransferase, putative	-1.67434		0.0809835
Tb11.02.0380	hypothetical protein, conserved	-1.66841	-0.68	-0.332517
Tb927.8.4370	hypothetical protein, conserved	-1.65981		0.0832673
Tb927.3.4000	clathrin coat assembly protein ap19, putative	-1.65913	-0.76	-0.867361
Tb927.2.4410	hypothetical protein, conserved	-1.65845	-0.83	0.0951174
Tb927.10.11140	hypothetical protein, conserved	-1.65604		0.616198
Tb09.211.1230	hypothetical protein, conserved	-1.65231		-1.23684
Tb927.1.4490	acetyltransferase, putative	-1.6519	-1.79	-0.425862	-1.43296
Tb927.8.890	small GTP-binding protein Rab1, putative	-1.64498	-1.09	-1.23251
Tb927.5.1300	vacuolar proton translocating ATPase subunit A, putative	-1.64025		-0.587036
Tb927.1.1560	vesicular-fusion protein nsf, putative,N-ethylmaleimide sensitive factor (NsF)	-1.63994		0.785477
Tb927.8.3520	hypothetical protein, conserved	-1.63801		-0.993694
Tb927.10.6880	glyceraldehyde 3-phosphate dehydrogenase, cytosolic	-1.63769	-0.97	-0.208432
Tb11.02.3950	ABC transporter, putative	-1.62642	-1.75	-0.816049	-1.07039
Tb927.5.2410	kinesin, putative	-1.61502		0.970211
Tb927.10.11680	chloride channel protein, putative	-1.6045		-0.0506471
Tb09.160.3740	hypothetical protein, conserved	-1.60367	-1.6	-0.48301	-1.1375
Tb927.10.13860	GPI-anchor transamidase subunit 8 (GPI8)	-1.59859	-0.44	-1.00387
Tb09.211.4210	ubiquitin-protein ligase, putative	-1.59758	-0.88	0.384651
Tb11.01.7400	GPI transamidase subunit Tta1	-1.59675		-0.0924069
Tb927.6.4280	glyceraldehyde 3-phosphate dehydrogenase, glycosomal	-1.5914
Tb927.8.3990	hypothetical protein, conserved	-1.59014		0.975166
Tb927.7.940	protein kinase C substrate protein, heavy chain, putative,glucosidase II beta subunit, putative	-1.58818		0.138369
Tb927.10.12040	protein kinase, putative,mitogen-activated protein kinase 11, putative	-1.58584	-0.4	-1.43511
Tb927.6.2250	rac serine-threonine kinase, putative,protein kinase, putative	-1.58545		0.402797
Tb11.01.0480	hypothetical protein, conserved	-1.58372		0.439778
Tb927.3.4670	cdc2-related kinase, putative,cell division control protein, putative	-1.5816		-0.00691903
Tb09.211.3550	glycerol kinase, glycosomal	-1.57519
Tb927.8.3470	hypothetical protein, conserved	-1.57119		1.36274
Tb927.6.3000	fatty acid desaturase, putative,sphingolipid delta 4 desaturase, putative	-1.56111		-1.53487	-1.20163
Tb927.5.2190	hypothetical protein, conserved	-1.55478
Tb09.211.3180	6-phosphogluconate dehydrogenase, decarboxylating	-1.55402	-0.64	-0.426032
Tb927.8.2310	(H )-ATPase G subunit, putative	-1.55334	-0.43	-1.03522
Tb927.6.5050	V-type ATPase, C subunit, putative	-1.54662		0.0218568
Tb927.7.5410	hypothetical protein, conserved	-1.54343
Tb927.5.2690	inositol-1(or 4)-monophosphatase 1, putative	-1.54015		1.01504
Tb927.10.210	GPI transamidase component GAA1	-1.53303		0.17897
Tb927.2.2720	protein kinase, putative	-1.52874		0.294111
Tb11.01.5490	kinesin-II 85 Kd subunit, putative	-1.51945		-0.885044
Tb927.5.550	vacuolar ATP synthase, putative	-1.51659		0.0578459
Tb927.4.560	dynein heavy chain, putative	-1.5119	-0.91
Tb11.02.4100	pretranslocation protein, alpha subunit, putative,SEC61-like (pretranslocation process) protein, putative	-1.51009	-1.01	-0.293449
Tb927.10.840	hypothetical protein, conserved	-1.50615	-1.12	-0.0537371
Tb11.02.1690	hypothetical protein, conserved	-1.49123		-0.212757
Tb927.3.4640	hypothetical protein, conserved	-1.48823		-0.0712759
Tb11.01.4310	hypothetical protein, conserved	-1.48342		-0.402707
Tb927.5.4560	guanine deaminase, putative,guanase, putative,guanine aminase, putative,guanine aminohydrolase, putative	-1.4761		-0.064801	-1
Tb11.01.8570	dynein light intermediate chain D1bLIC, putative	-1.47361		0.0290987
Tb927.2.5010	hypothetical protein, conserved	-1.46857		-0.703207
Tb927.8.6430	hypothetical protein, conserved	-1.46646	-1.13	-0.409603
Tb927.7.4480	adenosine 5-monophosphoramidase, putative	-1.46073		-0.140803
Tb927.8.2380	ABC transporter, putative	-1.45257		0.586556
Tb927.6.3290	intraflagellar transport protein 20, putative	-1.44823		-0.0559347
Tb927.3.3300	hypothetical protein, conserved	-1.44725	-0.15	0.824024
Tb11.01.3670	hypothetical protein, conserved	-1.44709		0.268655
Tb11.02.0030	dynein heavy chain, putative	-1.44391	-1.26	0.717969
Tb927.8.1320	hypothetical protein, conserved	-1.44058		0.0033331
Tb927.10.11310	intraflagellar transport protein IFT55/IFT57, putative	-1.43792		-0.40223
Tb927.5.1810	lysosomal/endosomal membrane protein p67	-1.43663	-1.14	-0.330343
Tb927.3.5540	dynein intermediate chain WDRD34, putative	-1.4243		-0.0644167
Tb927.6.4320	hypothetical protein, conserved	-1.42225		0.454429
Tb927.5.3560	vesicle-associated membrane protein, putative,synaptobrevin, putative	-1.41974		-0.0142694
Tb927.2.5660	adenylate kinase, putative	-1.4165		0.420375
Tb11.02.5460	hypothetical protein, conserved	-1.40331		-0.0548053
Tb927.8.3530	glycerol-3-phosphate dehydrogenase [NAD ], glycosomal	-1.39456	0.49	1.05747
Tb09.211.1350	peptidyl-prolyl cis-trans isomerase (cyclophilin- 40), putative,cyclophilin-40, putative	-1.39361		-1.00786
Tb927.10.14740	hypothetical protein, conserved	-1.39252		-0.43558
Tb927.3.1110	flagellar transport protein, putative	-1.39074		0.343918
Tb927.5.4390	hypothetical protein, conserved	-1.38817	-0.78	0.504057
Tb927.1.3390	hypothetical protein, conserved	-1.38263		0.219739
Tb11.02.0815	ubiquitin-conjugating enzyme, putative,ubiquitin-conjugating enzyme-like protein, putative	-1.37722	-0.77	0.0478179
Tb927.3.2840	inorganic pyrophosphatase, putative	-1.37322		0.728068
Tb09.160.2470	hypothetical protein, conserved	-1.37247
Tb927.7.4700	hypothetical protein, conserved	-1.37064		-1.25301
Tb09.211.3390	hypothetical protein, conserved	-1.3693		-0.0247394
Tb09.160.2180	hypothetical protein, conserved	-1.36926		-0.372694
Tb927.8.8120	hypothetical protein, conserved	-1.36747		0.606977
Tb927.4.1220	leucine-rich repeat protein (LRRP), putative	-1.36316	-1.15	0.2993
Tb927.5.1460	hypothetical protein, conserved	-1.36156	-1.77	-1.63845
Tb927.8.800	hypothetical protein, conserved	-1.35927	-0.62	0.314896
Tb11.01.2410	DNA-(apurinic or apyrimidinic site) lyase, putative	-1.35853		0.10879
Tb09.211.1550	chaperone protein DNAj, putative	-1.35557		-0.936809
Tb11.02.5550	hypothetical protein, conserved,predicted WD40 repeat protein	-1.35417	-0.42	-0.73906
Tb927.6.3100	hypothetical protein, conserved	-1.35225	-0.8	0.131513
Tb09.160.0620	peroxisomal membrane protein 4, putative	-1.34913		0.909954
Tb927.10.2470	hypothetical protein, conserved	-1.34179		0.917427
Tb927.10.12940	hypothetical protein, conserved,predicted zinc finger protein	-1.34176		0.415866
Tb927.10.1040	serine carboxypeptidase III precursor, putative,serine carboxypeptidase (CBP1) precursor, putative,serine peptidase, Clan SC, Family S10	-1.33584	-2.53	1.12255	-1.96347
Tb09.160.5530	hypothetical protein, conserved	-1.33326		-1.87005
Tb927.10.730	ATP synthase, putative	-1.32869		0.0328861
Tb927.3.5490	flagellar transport protein, putative	-1.32691		-0.217611
Tb927.10.2640	intraflagellar transport protein IFT81, putative	-1.3259		-0.161487
Tb927.7.1300	protein disulfide isomerase, putative	-1.31233	-1.6	-1.1484
Tb11.01.1630	hypothetical protein, conserved	-1.31104		-0.890942
Tb11.55.0006	intraflagellar transport protein IFT88	-1.31054		-0.173992
Tb11.01.4701	membrane-bound acid phosphatase 1 precursor	-1.30797		0.0725076
Tb11.02.4670	hypothetical protein, conserved	-1.3034		-0.0179307
Tb927.4.1920	GPI transamidase, putative	-1.30276		-0.213222
Tb927.7.1190	regulator of chromosome condensation, putative	-1.30098	-0.88	0.00912319
Tb927.7.3420	peptidyl-prolyl cis-trans isomerase, putative	-1.29757		-0.5444
Tb11.50.0006	epsinR	-1.29732		-0.602815
Tb927.6.3020	hypothetical protein, conserved	-1.29173		-1.24731
Tb11.02.0850	phospholipid-transporting ATPase 1-like protein, putative	-1.29159	-0.95	0.377863
Tb927.7.5830	hypothetical protein, conserved	-1.28859		-1.08937	-1
Tb09.211.0290	hypothetical protein, conserved	-1.28754		-0.0719558
Tb11.03.0230	isocitrate dehydrogenase, putative	-1.28747		0.626331
Tb927.8.7410	calreticulin, putative	-1.27883	-0.74	-1.85972
Tb927.10.450	hypothetical protein, conserved	-1.27708		0.948482
Tb927.6.1540	hypothetical protein, conserved	-1.27272		-0.591167
Tb927.7.550	hypothetical protein, conserved	-1.26857		-0.842651
Tb927.4.4700	hypothetical protein, conserved	-1.26496		-0.858772
Tb927.4.1080	V-type ATPase, A subunit, putative	-1.26417		0.277992
Tb927.6.4260	hypothetical protein, conserved	-1.26247		1.03319
Tb927.10.14980	intraflagellar transport protein IFT52, putative	-1.26043		-1.02226
Tb927.10.2410	MSP-C, putative	-1.25625	-1.95	-2.44341	-2.37851
Tb927.3.3000	flagellar transport protein, putative	-1.2537	-0.77	0.610258
Tb927.10.9700	hypothetical protein, conserved,predicted C2 domain protein	-1.25257		-0.0494533
Tb11.01.2930	hypothetical protein	-1.25044		-0.437663
Tb927.10.15500	SNARE protein, putative	-1.25034		-0.374998
Tb11.02.1120	adenylosuccinate synthetase, putative	-1.24944		0.239031
Tb09.211.1390	hypothetical protein, conserved	-1.2451	-0.7	-1.58342
Tb927.3.4800	hypothetical protein, conserved	-1.2394		0.378004
Tb927.7.3370	hypothetical protein, conserved	-1.23402	-0.49	-0.615364
Tb927.4.2350	G-actin binding protein, putative,twinfilin, putative	-1.23185		0.17886
Tb11.01.7450	hypothetical protein, conserved	-1.22708	-0.73	0.864138
Tb927.10.14150	hypothetical protein, conserved	-1.22567	-1.58	-0.230342
Tb11.01.3560	vacuolar ATP synthase subunit b, putative,v- ATPase B subunit,vacuolar proton pump B subunit	-1.22172	-0.95	0.869427
Tb927.7.7070	hypothetical protein, conserved	-1.22031		-0.525681
Tb09.244.2780	hypothetical protein, conserved	-1.2189		-0.954665
Tb09.211.0050	ubiquitin-conjugating enzyme e2, putative,ubiquitin carrier protein, putative,ubiquitin-protein ligase, putative	-1.21591		-0.977035
Tb11.03.0690	hypothetical protein, conserved	-1.21588		0.891696
Tb09.160.0650	hypothetical protein, conserved	-1.21541		-0.547505
Tb927.10.4450	stress-inducible protein STI1-like, putative	-1.21143		-1.24249
Tb927.8.6390	lysophospholipase, putative,alpha/beta hydrolase, putative	-1.20846		0.846051
Tb927.10.14470	intraflagellar transport protein IFT140, putative	-1.20793		-0.184064
Tb927.6.4020	hypothetical protein, conserved	-1.20194		0.046308
Tb11.01.8240	hypothetical protein, conserved	-1.19932		-0.452165
Tb927.2.4870	kinetoplastid-specific dual specificity phosphatase, putative	-1.19232		0.252291
Tb927.8.7800	hypothetical protein, conserved	-1.18777		-0.959065
Tb927.2.3720	ubiquitin-conjugating enzyme, putative	-1.18141	-0.45	0.562007
Tb927.10.3260	Long-chain-fatty-acid--CoA ligase 5 (EC 6.2.1.3) (Long-chain acyl-CoA synthetase 5) (LACS 5), putative	-1.17876	-0.72	0.0218038
Tb09.160.0580	Mov34/MPN/PAD-1 metallopeptidase, putative,metallo-peptidase, Clan MP, Family M67	-1.17791		0.650083
Tb927.4.2170	hypothetical protein, conserved	-1.17612		-0.325959
Tb927.3.2870	hypothetical protein, conserved	-1.17423		-1.17888
Tb927.2.510	retrotransposon hot spot protein 4 (RHS4), putative	-1.17355		-0.732267
Tb927.8.2200	terbinafine resistance locus protein (yip1), putative	-1.17267		-0.1482
Tb09.211.2330	small GTPase, putative,GTP-binding protein, putative	-1.16851		-0.679526
Tb927.3.3120	hypothetical protein, conserved	-1.1678		-0.872493
Tb09.160.1200	microtubule- associated protein	-1.16036		-0.873243
Tb927.3.4630	UDP-glucose:glycoprotein glucosyltransferase, putative	-1.16023		0.693275
Tb927.10.13630	glucosidase, putative	-1.15936	-0.46	-0.826152
Tb927.7.2330	hypothetical protein, conserved	-1.15618		-0.866771
Tb927.5.4500	ras-like small GTPase, putative	-1.15284		-1.76371
Tb09.211.0680	CAAX prenyl protease 1, putative,metallo- peptidase, Clan M- Family M48	-1.14503	-1.02	0.540478
Tb11.02.5620	dynein light chain, putative,dynein Tctex2 family, putative	-1.14484		0.5962
Tb09.211.0890	hypothetical protein, conserved	-1.14299		-1.04923
Tb927.4.670	hypothetical protein, conserved	-1.13793		-0.369824
Tb11.52.0018	phospholipid-transporting ATPase, putative	-1.13689	-0.75	-0.079365
Tb927.3.1200	hypothetical protein, conserved	-1.13353		0.0279795
Tb927.10.16120	inosine-5-monophosphate dehydrogenase,IMP dehydrogenase	-1.12939		-0.129799
Tb927.6.2200	hypothetical protein, conserved	-1.12105		1.59952
Tb927.5.2620	hypothetical protein, conserved	-1.12076		-0.497513
Tb11.01.3590	FG-GAP repeat protein, putative,intergrin alpha chain protein, putative	-1.12073		-0.046163
Tb927.1.5030	leucine-rich repeat protein (LRRP), putative	-1.11979		-0.415336
Tb927.10.7930	2,3-bisphosphoglycerate-independent phosphoglycerate mutase	-1.11826	-0.21	-0.386769
Tb09.211.3240	hypothetical protein, conserved,leucine-rich repeat protein (LRRP), putative	-1.11769		-0.0931388
Tb927.4.4690	hypothetical protein, conserved	-1.11747		-0.837226
Tb927.6.2930	hypothetical protein, conserved	-1.11716		-0.416046
Tb11.01.5120	hypothetical protein, conserved	-1.11582		-0.442686
Tb927.3.3830	hypothetical protein, conserved	-1.11519		-0.627457
Tb927.2.4090	hypothetical protein, conserved	-1.11475		0.581989
Tb09.160.0780	syntaxin binding protein 1, putative	-1.11441		-0.399188
Tb11.01.3320	Trichohyalin, putative	-1.11126	-0.33	-0.2821
Tb11.01.1290	14-3-3-I protein	-1.11026	-0.64	-0.473985
Tb927.7.2950	hypothetical protein, conserved	-1.09993		1.08878
Tb09.160.4630	hypothetical protein, conserved	-1.09857		-0.0121385
Tb11.02.0930	hypothetical protein, conserved	-1.09591	-0.45	-0.363084
Tb09.211.4910	ubiquitin carboxyl-terminal hydrolase, putative,cysteine peptidase, Clan CA, family C19, putative	-1.09533	-0.34	0.333917
Tb927.10.11360	protein phosphatase 2A regulatory subunit, putative	-1.09391		-1.13625
Tb927.10.11590	nicotinate phosphoribosyltransferase, putative	-1.09345		-0.102292
Tb927.10.3670	hypothetical protein, conserved	-1.09216	-1.03	0.242773
Tb11.47.0005	hypothetical protein, conserved	-1.08918		0.394297
Tb927.4.380	hypothetical protein, conserved	-1.08825		-0.882114
Tb927.2.4510	cdc2-related kinase, putative,protein kinase, putative	-1.08724		0.358487
Tb09.211.3920	QA-SNARE protein putative	-1.08488		0.0228693
Tb927.10.15870	RNA binding protein, putative	-1.08384		-0.289918
Tb927.6.4500	hypothetical protein, conserved	-1.08336		-0.359899
Tb927.7.2190	hypothetical protein, conserved	-1.08204	-0.59	0.117388	-1.07039
Tb11.02.1910	hypothetical protein, conserved	-1.07908		0.00643974
Tb927.8.3100	coronin, putative	-1.07753		-0.149237
Tb927.6.1920	hypothetical protein, conserved	-1.07218	-0.91	-0.170508
Tb927.4.2530	hypothetical protein, conserved	-1.07127	-1.23	-1.47607
Tb11.01.1680	polyubiquitin, putative	-1.06755	-1.01	-0.016251
Tb927.7.1240	sphingosine kinase A, B, putative	-1.06712	-0.36	-0.394854
Tb927.1.3200	phosphatase-like protein, putative	-1.06694		0.0951232
Tb927.10.11300	paraflagellar rod component, putative	-1.06634	-0.81	-0.915279
Tb11.01.0410	ER lumen retaining receptor protein, putative	-1.0657		0.813045
Tb927.10.10320	dynein light chain, putative,dynein Tctex1 family, putative	-1.06434		0.428193
Tb927.6.3610	hypothetical protein, conserved	-1.0635		-0.723402
Tb927.3.2070	hypothetical protein, conserved	-1.04487		-0.45911
Tb927.2.4590	branched-chain amino acid aminotransferase, putative	-1.0397
Tb11.01.6860	hypothetical protein, conserved	-1.03934		-0.460955
Tb927.8.2100	vacuolar ATP synthase 16 kDa proteolipid subunit, putative	-1.03848		0.845823
Tb927.10.5140	protein kinase, putative,mitogen-activated protein kinase 2, putative	-1.03632		0.505237
Tb09.160.1110	hypothetical protein, conserved	-1.03434		0.375111
Tb11.12.0013	target SNARE, putative	-1.02962		0.0459854
Tb927.6.400	peptidase M20/M25/M40, putative	-1.02829		-0.617432
Tb927.6.1570	2-hydroxy-3-oxopropionate reductase, putative	-1.02776		0.256785
Tb927.8.6450	inhibitor of cysteine peptidase	-1.0272	-1.6	-1.4007	-1
Tb927.10.1520	small GTPase, putative,Ras-related protein, putative	-1.02298		-0.170321
Tb927.3.4420	hypothetical protein, conserved	-1.02116		-0.0922572
Tb927.10.12360	hypothetical protein, conserved	-1.02057		0.833457
Tb927.10.12590	hypothetical protein, conserved	-1.0204		-0.707339
Tb927.2.4530	hypothetical protein, conserved	-1.01794		0.74481
Tb927.10.14800	protein kinase, putative,mitogen-activated protein kinase 9, putative	-1.01742		-0.651411
Tb11.01.4810	hypothetical protein, conserved	-1.01654		-0.014149
Tb09.211.4470	ADP-ribosylation factor, putative	-1.01596
Tb927.8.4330	small GTP-binding protein Rab11	-1.01578		-1.52203
Tb927.4.2070	antigenic protein, putative	-1.01255		-0.915061
Tb927.8.1210	hypothetical protein, conserved	-1.01176		-1.76683
Tb927.10.12710	heat shock protein, putative	-1.01165	-0.53	-0.118543
Tb927.10.1970	hypothetical protein, conserved	-1.01011		0.0236188
Tb927.6.1650	single strand-specific nuclease, putative	-1.00993	-1.91	-0.13485
Tb927.8.3870	hypothetical protein, conserved	-1.00912		-0.388918
Tb927.10.14490	hypothetical protein, conserved	-1.00874	-0.74	-0.900599
Tb11.01.3040	cytosolic malate dehydrogenase	-1.00688		0.884721
Tb927.8.2910	mannosyl-oligosaccharide 1,2-alpha-mannosidase IB, putative	-1.00012		0.0985722
Tb927.10.2300	hypothetical protein, conserved	-0.994499		0.383976
Tb11.02.1135	dynein light chain, putative,dynein Tctex1 family, putative	-0.994384		-0.288708
Tb11.02.2040	hypothetical protein, conserved	-0.994327		0.102766
Tb09.160.2810	fatty acyl CoA synthetase 3	-0.99358		0.248998
Tb927.10.10360	microtubule-associated protein, putative	-0.989048		0.0398571
Tb11.02.5720	ribonucleoside-diphosphate reductase large chain	-0.984988	0.21	-0.228956
Tb927.7.6360	histone H2A variant	-0.979288
Tb11.01.2730	hypothetical protein, conserved	-0.974744		0.468629
Tb927.6.3720	hypothetical protein, conserved	-0.974574		0.0943343
Tb927.5.3710	essential neutral sphingomyelinase	-0.973667		0.747765
Tb927.10.790	vesicle-associated membrane protein, putative,synaptobrevin, putative	-0.971289	-0.74	0.226693
Tb927.6.3670	paraflagellar rod component, putative	-0.968972		-0.490476
Tb927.10.2880	calcium channel protein, putative	-0.968887		-0.34985
Tb11.50.0001	hypothetical protein, conserved	-0.966292		0.257974
Tb09.211.1470	PACRGB,flagellar component	-0.965728		-0.201212
Tb09.160.1440	hypothetical protein, conserved	-0.965615		-0.698072
Tb927.3.3490	high mobility group protein, putative	-0.964658	-0.25	-0.882504
Tb927.10.13960	flagellar protein PF20	-0.964601		-0.159824
Tb927.1.3260	hypothetical protein, conserved	-0.964461		0.322512
Tb11.01.5350	profilin	-0.956796		0.309253
Tb927.8.3410	hypothetical protein, conserved	-0.95618		-0.450905
Tb927.4.360	1,2-Dihydroxy-3-keto-5-methylthiopentene dioxygenase, putative;with=GeneDB:LmjF34.4600	-0.952908		0.397883
Tb927.10.8960	hypothetical protein, conserved	-0.952378		-0.49893
Tb927.8.1290	hypothetical protein, conserved	-0.952071		0.517215
Tb927.8.1540	hypothetical protein, conserved	-0.951234		0.0775723
Tb11.03.0330	hypothetical protein, conserved	-0.950676		0.354731
Tb11.01.0840	hypothetical protein, conserved	-0.948892		-0.677092
Tb09.211.2740	Gim5B protein,glycosomal membrane protein	-0.948781	1.81	-0.884327
Tb11.02.5420	NADPH--cytochrome p450 reductase, putative	-0.946472		0.522955
Tb927.5.2940	stress-induced protein sti1, putative	-0.941337		0.405916
Tb11.02.4700	14-3-3 protein	-0.93727		-1.23373
Tb927.4.1510	phospholipid-translocating ATPase, putative	-0.936939		-1.24378
Tb927.10.8180	hypothetical protein, conserved	-0.932912		-0.0954655
Tb927.5.690	hypothetical protein, conserved	-0.92994		0.640339
Tb09.211.1830	hypothetical protein, conserved	-0.929089		0.894474
Tb11.01.6380	hypothetical protein, conserved	-0.928594		-0.0122823
Tb927.8.4280	nuclear transport factor 2, putative	-0.927496		-0.0600031
Tb927.8.1090	NPAPL	-0.926481		-0.543133
Tb11.03.0880	hypothetical protein, conserved,predicted WD40 repeat protein	-0.925467		0.473019
Tb11.02.2130	hypothetical protein, conserved	-0.924481		-0.139148
Tb927.5.500	hypothetical protein, conserved	-0.922019		0.322969
Tb927.10.15000	hypothetical protein, conserved	-0.921445		0.884886
Tb11.01.0130	hypothetical protein, conserved	-0.919506		-0.0232648
Tb11.01.5960	mitochondrial carrier protein, putative	-0.915011		0.339909
Tb927.1.4500	hypothetical protein, conserved	-0.914739	-1.01	0.53959
Tb927.5.1940	hypothetical protein, conserved	-0.914276		0.573946
Tb09.211.2450	hypothetical protein, conserved	-0.911288		0.437021
Tb927.10.5380	intraflagellar transport protein IFT122, putative	-0.910041		0.703964
Tb927.10.1320	hypothetical protein, conserved	-0.909418		0.0100006
Tb927.3.3770	paraflagellar rod component, putative	-0.90571
Tb927.1.4340	hypothetical protein, conserved	-0.904575		-0.284445
Tb927.1.1750	hypothetical protein, conserved	-0.901607		-0.785296
Tb11.01.4621	calmodulin	-0.89948
Tb11.01.7760	ubiquitin carboxyl-terminal hydrolase, putative	-0.892741		-0.195027
Tb927.3.2950	hypothetical protein, conserved,leucine-rich repeat protein (LRRP), putative,ribonuclease inhibitor- like protein	-0.892741		-0.0452476
Tb927.4.4970	myosin heavy chain kinase A, putative	-0.891616		0.959727
Tb927.1.4310	hypothetical protein, conserved	-0.891322	-0.57	0.0854374
Tb927.10.3920	hypothetical protein, conserved	-0.890252		0.0534181
Tb927.3.5550	small GTP-binding protein, putative	-0.890145		-0.275777
Tb11.01.3740	coatomer gamma subunit, putative,cytosolic coat protein, putative	-0.88718		0.163593
Tb927.1.3000	aminoacylase, putative,N-acyl-L-amino acid amidohydrolase, putative	-0.88534		-0.315655
Tb927.10.4610	dolicholphosphate-mannose synthase, putative;with=GeneDB:LmjF36.0220	-0.884274		-0.394756
Tb09.211.4920	dynein-associated protein, putative	-0.883263		-0.463913
Tb09.211.3750	hypothetical protein, conserved	-0.882252		-0.597659
Tb11.02.1260	hypothetical protein, conserved	-0.882172		-0.225247
Tb927.5.1880	inhibitor of serine peptidase (ISP), putative,ecotin family (I11), putative	-0.881454	-0.72	-1.01541
Tb11.02.1830	40S ribosomal protein S12	-0.880896		0.646518
Tb927.10.9570	paraflagellar rod component, putative	-0.879144		-0.0719434
Tb927.8.2860	hypothetical protein, conserved	-0.876705		-0.155118
Tb927.7.4460	hypothetical protein, conserved	-0.876599		-0.762593
Tb11.02.3500	hypothetical protein, conserved	-0.875116		-0.616662
Tb11.02.2530	hypothetical protein, conserved	-0.873979		-0.204481
Tb11.01.4030	hypothetical protein, conserved	-0.872367		0.84605
Tb927.7.4520	hypothetical protein, conserved	-0.870546		0.691052
Tb927.7.3310	hypothetical protein, conserved	-0.870361		0.0329562
Tb11.02.0352	hypothetical protein, conserved	-0.867305		-1.19577
Tb927.10.3350	hypothetical protein, conserved	-0.866884	-0.93	0.604857
Tb927.4.1610	hypothetical protein, conserved	-0.863231		-0.559142
Tb927.1.3820	ATP synthase subunit, putative	-0.861317		-0.845291
Tb927.3.2310	flagellar component,PACRGA	-0.861055		-0.256068
Tb927.2.2670	histone H4, putative	-0.860111	-0.91	-0.833726
Tb927.8.5230	cyclophilin-type peptidyl-prolyl cis-trans isomerase, putative,PPIase, putative,rotamase, putative,cyclophilin, putative	-0.859117		-0.28779
Tb927.3.4290	PFR1	-0.858541
Tb09.160.0600	hypothetical protein, conserved	-0.858332		-0.35057
Tb927.6.4180	hypothetical protein, conserved	-0.856006		-0.279089
Tb927.5.4380	kinetoplastid-specific phospho-protein phosphatase, putative	-0.851027		0.147842
Tb11.01.1980	hypothetical protein, conserved	-0.850975		0.0336609
Tb927.1.3300	myotubularin, putative,zinc-binding phosphatase, putative	-0.850741		0.706859
Tb927.5.2270	hypothetical protein, conserved	-0.848843		0.371157
Tb11.47.0013	hypothetical protein, conserved	-0.848557		-0.52814
Tb927.5.3210	small ubiquitin-related modifier, putative	-0.848479		0.018017
Tb927.10.1990	major vault protein, putative	-0.848297		-0.45655
Tb927.8.4970	PFR2	-0.848011
Tb927.7.4470	hypothetical protein, conserved	-0.84757	-0.84	-1.43701
Tb11.01.6890	small GTPase, putative,ras-related protein rab-2a, putative	-0.84262		-1.38364
Tb927.4.5000	hypothetical protein, conserved	-0.840888		0.107264
Tb927.10.8970	kinetoplast DNA-associated protein, putative	-0.837996		0.555934
Tb927.5.3030	intraflagellar transport protein IFT122, putative	-0.837816		-0.604792
Tb927.8.6240	hypothetical protein, conserved	-0.836759	-0.35	0.90904
Tb09.211.4820	hypothetical protein, conserved	-0.836218	-0.43	0.173701
Tb927.4.920	hypothetical protein, conserved	-0.834673		1.21012
Tb09.160.3960	actin, putative	-0.834159		-0.843305
Tb927.1.2750	hypothetical protein, conserved	-0.833644		0.203144
Tb927.4.2840	hypothetical protein, conserved	-0.833002		0.823544
Tb11.02.0354	hypothetical protein, conserved	-0.82969		0.639775
Tb11.01.4880	hypothetical protein, conserved	-0.829665		0.0694843
Tb927.6.3840	reticulon domain protein	-0.829126	-0.44	-0.103602
Tb11.01.6310	hypothetical protein, conserved	-0.828588		0.800923
Tb927.5.1730	inhibitor of serine peptidase (ISP), putative,ecotin family (I11), putative	-0.828153		-0.212802
Tb927.7.7040	methylthioadenosine phosphorylase, putative	-0.827922	0.06	-1.0392
Tb09.211.4430	helicase, putative	-0.826975		-0.377429
Tb927.7.820	dynein arm light chain, axonemal, putative	-0.825338		-0.382866
Tb11.03.0910	cleavage and polyadenylation specificity factor, putative	-0.824903		0.219491
Tb927.10.15250	paraflagellar rod component, putative	-0.82452	0.01	-1.29025
Tb927.1.690	hypothetical protein, conserved	-0.822911		-0.224737
Tb11.01.5240	hypothetical protein, conserved	-0.822146		1.25286
Tb927.10.8830	hypothetical protein, conserved	-0.821483	-1.41	-0.905508
Tb927.5.4460	major vault protein, putative	-0.820005		0.413717
Tb927.7.2790	hypothetical protein, conserved	-0.819979		0.223995
Tb927.1.2670	flagellar protein PF16	-0.819572	0.04	-0.365127
Tb927.8.4480	hypothetical protein, conserved	-0.819547		0.654772
Tb09.211.4630	hypothetical protein, conserved	-0.816774		1.01147
Tb927.10.15770	hypothetical protein, conserved	-0.815885		-0.596368
Tb927.10.13250	hypothetical protein, conserved	-0.813753		1.21417
Tb09.211.0170	hypothetical protein, conserved	-0.813246		-0.982454
Tb11.01.6060	ADP-ribosylation factor GTPase activating protein 1, putative	-0.810435		-0.255319	-1.1375
Tb927.1.3880	hypothetical protein, conserved	-0.810308		0.00517175
Tb927.10.2490	glucose-6-phosphate 1-dehydrogenase	-0.808362		0.471232
Tb11.01.1210	hypothetical protein, conserved	-0.806645		0.404055
Tb11.01.5780	hypothetical protein, conserved	-0.805156		-0.467152
Tb11.01.1770	vacuolar sorting-associated protein-like, putative	-0.805005		-0.788293
Tb927.6.1770	kinesin, putative	-0.803091		-0.26417
Tb927.10.2130	hypothetical protein, conserved	-0.802864		-0.233477
Tb11.47.0036	calpain, putative,cysteine peptidase, Clan CA, family C2, putative	-0.800576		-0.0523071
Tb11.01.1850	hypothetical protein, conserved	-0.799797		-0.979363
Tb927.3.1990	hypothetical protein, conserved	-0.798667		-0.0723148
Tb927.7.5190	hypothetical protein, conserved	-0.798467		0.14308
Tb11.03.0470	hypothetical protein, conserved	-0.795859		-1.39937
Tb11.02.0190	hypothetical protein, conserved	-0.792782		0.295386
Tb927.8.4240	hypothetical protein, conserved	-0.791508		0.0182057
Tb927.4.5720	variant surface glycoprotein (VSG, pseudogene), putative,variant surface glycoprotein, degenerate	-0.791283
Tb11.01.6530	coatomer epsilon subunit, putative,cytosolic coat protein, putative	-0.790909		1.12592
Tb09.160.3020	hypothetical protein, conserved	-0.790834		-0.357566
Tb927.4.2740	hypothetical protein, conserved	-0.790484		-0.75458
Tb927.3.3190	serine/threonine-protein kinase, putative,protein kinase, putative	-0.789811	-0.63	-0.631417
Tb927.7.4490	hypothetical protein, conserved	-0.789686		0.362348
Tb927.5.800	casein kinase I, isoform 2	-0.789511	-0.77	-0.126863
Tb09.160.3930	hypothetical protein, conserved	-0.788938		-0.219504
Tb927.8.2050	GDP-mannose pyrophosphorylase	-0.788514		0.741223
Tb927.10.830	adenylate kinase, putative	-0.787941	-1.03	-0.297695
Tb927.6.4610	hypothetical protein, conserved	-0.787692		-0.482161
Tb927.4.190	retrotransposon hot spot protein (RHS, pseudogene), putative,retrotransposon hot spot protein (RHS), degenerate	-0.785776
Tb927.1.4180	hypothetical protein, conserved,leucine-rich repeat protein (LRRP), putative	-0.784657		-0.214995
Tb927.8.6660	paraflagellar rod component, putative	-0.782323	-0.17	0.182396
Tb11.02.2350	paraflagellar rod component, putative	-0.77967		0.60552
Tb927.5.2850	radial spoke protein RSP2, putative	-0.77967		-0.310793
Tb927.10.14520	hypothetical protein, conserved	-0.779125		-0.476513
Tb11.02.0140	hypothetical protein, conserved	-0.777814		-0.0699715
Tb927.10.11700	guanylate kinase, putative	-0.777369	-0.47	-0.587188
Tb11.01.0420	protein transport protein Sec13, putative	-0.775787		0.204098
Tb927.3.3690	flagellar radial spoke protein-like, putative	-0.774577		0.245379
Tb11.01.4230	protein kinase, putative	-0.773196	-0.33	0.805599
Tb927.3.4190	endosomal integral membrane protein, putative	-0.770781		-0.611437
Tb11.02.2640	dynein intermediate chain IC78, putative	-0.770141		0.986171
Tb927.10.650	TAX-2,flagellar protein	-0.768764		-0.365515
Tb11.02.5250	histone H2B variant, putative	-0.765989
Tb11.01.0510	hypothetical protein, conserved	-0.76518		0.228737
Tb927.8.7490	hypothetical protein, conserved	-0.764886
Tb927.7.5660	hypothetical protein, conserved	-0.764273		-0.490608
Tb11.01.6040	hypothetical protein, conserved	-0.763807		-0.588898
Tb927.2.3020	hypothetical protein, conserved	-0.761898		0.0680595
Tb11.01.1780	short-chain dehydrogenase, putative	-0.761825		0.938268
Tb11.01.2470	hypothetical protein, conserved	-0.761678		-0.409376
Tb927.7.4910	hypothetical protein, conserved	-0.760773		0.24004
Tb09.211.0775	hypothetical protein, conserved	-0.759771	-1.03	-0.877044
Tb927.10.5990	hypothetical protein, conserved	-0.759405		-0.500664
Tb927.3.5010	hypothetical protein, conserved	-0.758282		-0.248794
Tb11.01.4340	hypothetical protein, conserved	-0.756575	-0.62	-0.817143
Tb927.4.1150	hypothetical protein, conserved	-0.754577		-0.761992
Tb927.8.3660	protein transport protein Sec23	-0.753653		-0.261462
Tb927.10.15580	dynein light chain, putative	-0.753482		-0.0407559
Tb11.02.2060	radial spoke protein RSP4/6, putative	-0.752		1.66666
Tb11.01.0160	hypothetical protein, conserved	-0.751514		-0.555264
Tb11.52.0010	hypothetical protein, conserved	-0.749669		-0.981726
Tb927.7.5700	hypothetical protein, conserved	-0.749305		-0.579469
Tb09.160.5250	adenosine monophosphate deaminase, putative,AMP deaminase, putative	-0.747827		0.795329
Tb927.10.3820	hypothetical protein, conserved	-0.74756		0.0371423
Tb11.02.2490	hypothetical protein, conserved	-0.747245		0.0352229
Tb11.01.8590	Rab-like 5, small G protein	-0.746906		-0.340223
Tb927.10.7880	hypothetical protein, conserved	-0.745793		0.52343
Tb11.01.1625	hypothetical protein, conserved	-0.745164		0.00157963
Tb927.3.980	hypothetical protein, conserved	-0.744415		0.0491045
Tb11.47.0006	hypothetical protein, conserved	-0.741324	-0.21	-0.22675
Tb927.4.1040	hypothetical protein, conserved	-0.741252		0.12521
Tb09.160.5670	hypothetical protein, conserved,predicted tetratricopeptide repeat protein	-0.741228		-1.15067
Tb927.10.8930	paraflagellar rod component, putative	-0.738939		-0.690003
Tb09.160.4620	inositol-1(or 4)-monophosphatase, putative	-0.737711		-0.386824
Tb927.10.10370	hypothetical protein, conserved	-0.737711		0.748324
Tb927.5.1580	hypothetical protein, conserved,zinc finger protein family member, putative	-0.736942		-0.259481
Tb927.2.4050	hypothetical protein, conserved	-0.734203		0.903182
Tb11.01.1880	hypothetical protein, conserved	-0.734059		0.0105539
Tb927.10.14500	hypothetical protein, conserved	-0.732356	-0.59	0.30918
Tb927.2.6050	beta prime COP protein	-0.731422		-0.336878
Tb927.8.4400	hypothetical protein, conserved	-0.73068		0.241775
Tb927.3.5530	Tb-292 membrane associated protein	-0.72977		-0.0381966
Tb927.7.6290	kinesin, putative	-0.729746		-0.188603
Tb927.8.5020	hypothetical protein, conserved	-0.72922		0.406511
Tb927.10.12030	hypothetical protein, conserved	-0.726448		-0.521735
Tb927.10.970	hypothetical protein, conserved	-0.725351		0.0297274
Tb927.7.5050	hypothetical protein, conserved	-0.724993		0.410574
Tb927.10.7350	hypothetical protein, conserved	-0.723992	0	0.213032
Tb927.5.3190	hypothetical protein, conserved	-0.723944		-0.404628
Tb927.7.2240	hypothetical protein, conserved	-0.722634		0.562154
Tb927.10.11800	33 kDa inner dynein arm light chain, axonemal, putative,dynein light chain, putative	-0.720255		-1.27101
Tb927.4.460	Alkylated DNA repair protein (alkB homolog), putative	-0.719329		1.21687
Tb927.8.7420	hypothetical protein, conserved	-0.718901
Tb11.03.0250	cyclophilin a,cyclophilin type peptidyl-prolyl cis-trans isomerase	-0.718498	-1.17	0.110073
Tb11.01.6670	small GTPase	-0.717406		-0.51637
Tb927.3.1060	hypothetical protein, conserved (pseudogene),hypothetical protein, conserved, interrupted	-0.716837		-0.953179
Tb927.7.7240	hypothetical protein, conserved,leucine-rich repeat protein (LRRP), putative	-0.714113		-0.0154142
Tb927.4.2080	hypothetical protein, conserved	-0.713971	-0.32	0.180977
Tb927.8.6870	hypothetical protein, conserved	-0.713947		0.931214
Tb11.02.5800	calmodulin, putative	-0.712882		-0.346754
Tb09.160.5300	ADP-ribosylation factor-like protein, putative	-0.712315		-1.19491
Tb11.02.0170	hypothetical protein, conserved	-0.71189		0.0504222
Tb927.7.6900	double-strand-break repair protein rad21 homolog, putative	-0.71189		-1.59812
Tb927.5.1900	hypothetical protein, conserved	-0.71163		0.139465
Tb927.10.6350	trypanin	-0.710685		0.906192
Tb927.8.5250	coatomer delta subunit, putative,delta-COP, putative,delta-coat protein, putative	-0.709387		-1.39017
Tb927.10.14040	vacuolar ATP synthase subunit c, putative	-0.708986		-0.213797
Tb927.10.7200	hypothetical protein, conserved	-0.707336		-0.0790772
Tb927.8.4910	hypothetical protein, conserved	-0.703408		0.197424
Tb927.8.4640	flagellar protofilament ribbon protein, putative	-0.701787		-0.130665
Tb11.01.2390	hypothetical protein, conserved	-0.695886		0.479881
Tb927.10.14510	hypothetical protein, conserved	-0.695466		0.0640816
Tb11.52.0004	hypothetical protein, conserved	-0.693808		0.42449
Tb11.02.3350	hypothetical protein, conserved	-0.69115		1.01981
Tb927.7.3920	hypothetical protein, conserved	-0.689776		0.447945
Tb927.10.12630	hypothetical protein, conserved	-0.689078		0.694076
Tb927.10.1830	syntaxin, putative	-0.688613		0.713469
Tb09.160.0790	hypothetical protein, conserved	-0.688218		-0.0863182
Tb927.10.12410	hypothetical protein, conserved	-0.688148		0.0387003
Tb927.10.13710	hypothetical protein, conserved	-0.685129		-0.599914
Tb927.8.4220	hypothetical protein, conserved	-0.683275		0.29911
Tb927.5.4150	hypothetical protein, conserved	-0.682464		-0.275176
Tb11.01.7750	outer dynein arm docking complex, putative;with=GeneDB:Linj32_V3.3050	-0.68221		0.804334
Tb927.7.2260	hypothetical protein, conserved	-0.681238		-0.446375
Tb927.7.4060	calpain-like cysteine peptidase, putative,cysteine peptidase, Clan CA, family C2, putative	-0.680891	1.18	-0.0576038
Tb927.2.4330	PFR5	-0.680405		0.0523967
Tb927.3.3040	hypothetical protein, conserved	-0.677449		-1.81578
Tb09.160.0720	hypothetical protein, conserved	-0.676734		-0.0390413
Tb927.7.5920	mercaptopyruvate sulfurtransferase, putative	-0.675374		1.02205
Tb11.02.3200	dynein light chain p28, axonemal, putative	-0.671508		0.06586
Tb927.6.4760	hypothetical protein, conserved	-0.669396		-0.488276
Tb927.8.1560	hypothetical protein, conserved	-0.667057		0.42692
Tb927.10.3310	hypothetical protein, conserved	-0.666897		0.610897
Tb09.211.0620	actin A	-0.665272		0.202188
Tb11.18.0005	hypothetical protein, conserved	-0.664517		0.00356449
Tb927.10.8600	hypothetical protein, conserved	-0.663762		0.0617551
Tb927.3.3760	tryparedoxin	-0.661889
Tb11.02.2690	hypothetical protein, conserved,leucine-rich repeat protein (LRRP), putative	-0.66125	-1.18	0.176301
Tb927.8.3590	hypothetical protein, conserved	-0.66125	-0.54	-0.287668
Tb927.5.3600	ATP-dependent DEAD/H RNA helicase, putative	-0.659951		-0.145522
Tb927.5.2950	hypothetical protein, conserved	-0.658857		0.206857
Tb11.02.1380	actin, putative	-0.658629		0.386363
Tb927.3.5060	hypothetical protein, conserved	-0.658606	-0.27	0.0884913
Tb927.10.10140	paraflagellar rod component, putative	-0.657855	-0.72	-0.483927
Tb09.211.0850	hypothetical protein, conserved	-0.65765		-0.204386
Tb927.7.2510	endoplasmatic reticulum retrieval protein, putative	-0.656399		-0.0114173
Tb927.10.3230	protein kinase, putative	-0.655353		-1.94193
Tb927.6.5070	hypothetical protein, conserved	-0.654535		0.0085808
Tb927.10.3640	hypothetical protein, conserved	-0.654081		-0.0687183
Tb11.01.8090	kinetoplast DNA-associated protein, putative	-0.653469	-1.04	-0.445959
Tb927.10.2570	lysosomal alpha-mannosidase precursor, putative	-0.652244	-0.3	1.78236
Tb11.39.0004	hypothetical protein, conserved	-0.651972	0.44	-1.41738
Tb927.10.7120	hypothetical protein, conserved	-0.649639		-0.0348669
Tb11.47.0032	hypothetical protein, conserved	-0.64939	-0.32	0.638261
Tb927.3.3850	hypothetical protein, conserved	-0.648779		-1.33844
Tb927.7.5770	Nuclear Dbf2-related kinase	-0.648756		-2.20632
Tb11.01.2200	hypothetical protein, conserved	-0.648146		0.0980392
Tb11.01.5910	dynein intermediate chain IC70, putative	-0.64758		-0.108124
Tb09.160.1330	hypothetical protein, conserved	-0.645774		-0.658243
Tb11.02.4380	hypothetical protein, conserved	-0.645164	-0.45	0.08521
Tb927.2.5160	chaperone protein DNAj, putative	-0.644172		1.26718
Tb927.10.15330	hypothetical protein, conserved	-0.64291		0.0674459
Tb11.03.0815	unspecified product	-0.642842		-1.19956
Tb927.5.1690	hypothetical protein, conserved	-0.642279		-0.642667
Tb927.7.920	dynein heavy chain, putative	-0.641739		0.354343
Tb927.3.3200	hypothetical protein, conserved	-0.641131		-0.0284293
Tb927.10.6780	vacuolar protein sorting-associated protein 45, putative	-0.639804		0.411846
Tb11.18.0012	hypothetical protein, conserved	-0.639085		-0.002896
Tb927.1.4740	hypothetical protein, conserved	-0.635607		-0.211062
Tb927.10.2890	enolase	-0.635271	-0.76	-0.926998
Tb927.2.2190	histone deacetylase 3	-0.632159		0.448423
Tb11.01.2800	hypothetical protein, conserved	-0.631936	-0.53	0.678509
Tb927.10.13780	glycogen synthase kinase 3	-0.631511		-0.540238
Tb927.3.1900	hypothetical protein, conserved	-0.631086		0.424461
Tb927.8.2460	hypothetical protein, conserved	-0.629858		-0.137663
Tb927.10.5770	valosin-containing protein homolog,Transitional endoplasmic reticulum ATPase, putative	-0.628787	-0.7	-0.310656
Tb11.01.6800	1-acyl-sn-glycerol-3-phosphate acyltransferase, putative	-0.628274	0.69	-1.13465
Tb927.4.1600	hypothetical protein, conserved	-0.626736		-0.207057
Tb927.3.2890	radial spoke protein RSP10, putative	-0.626313		-1.11849
Tb11.01.0920	ADP-ribosylation factor GTPase activating protein, putative,centaurin beta 5	-0.625778		0.646831
Tb927.8.4580	hypothetical protein, conserved	-0.625178		-0.577536
Tb927.4.3330	hypothetical protein, conserved	-0.624443		0.552384
Tb927.7.510	hypothetical protein, conserved	-0.6212		0.41256
Tb11.01.5730	ethanolamine-phosphate cytidylyltransferase	-0.620645		-0.233949
Tb927.6.4770	hypothetical protein, conserved	-0.620224		-0.383235
Tb927.3.5020	hypothetical protein, conserved	-0.619913		0.0118926
Tb927.6.1660	hypothetical protein, conserved	-0.618163		0.515144
Tb11.01.2570	hypothetical protein, conserved	-0.617499		-0.375205
Tb927.10.7690	hypothetical protein, conserved,rib72 protein- like protein	-0.617056		-0.669483
Tb927.10.9640	hypothetical protein, conserved	-0.616017		-0.191835
Tb927.7.5290	hypothetical protein, conserved	-0.615221		-0.397956
Tb927.3.1040	hypothetical protein, conserved (pseudogene),hypothetical protein, conserved, interrupted	-0.614911		0.558951
Tb927.1.2570	coatomer beta subunit	-0.61405		0.0647362
Tb927.5.1230	hypothetical protein, conserved	-0.613255		-0.715438
Tb927.10.10630	hypothetical protein, conserved	-0.612571		0.399666
Tb927.8.5290	hypothetical protein, conserved	-0.609773		0.109429
Tb11.52.0015	hypothetical protein, conserved	-0.60953		0.399676
Tb927.5.2640	hypothetical protein, conserved	-0.607968		-0.289161
Tb11.52.0006	hypothetical protein, conserved (pseudogene)	-0.607507		-0.544881
Tb11.02.3850	ras-like small GTPase, putative	-0.605618		0.0234046
Tb927.2.3620	GTP-binding elongation factor Tu family, putative	-0.605179		0.160625
Tb927.3.4910	signal peptide peptidase, putative,aspartic peptidase, clan AD, family A22B, putative	-0.604652		-0.0153629
Tb927.6.1400	cyclophilin-type peptidyl-prolyl cis-trans isomerase, putative	-0.602131		-0.953861
Tb11.01.8650	hypothetical protein, conserved	-0.602044		-0.0195729
Tb11.02.4200	splicing factor Prp31;date=20090417	-0.601803		-0.307495
Tb11.01.6510	paraflagellar rod component, putative	-0.59802	-0.71	-0.165794
Tb927.2.2160	paraflagellar rod component, putative	-0.597889		-1.10929
Tb927.4.2990	hypothetical protein, conserved	-0.597693		-0.37525
Tb927.5.4400	hypothetical protein, conserved	-0.59647		-0.880516
Tb11.01.7330	U5 snRNP-associated 102 kDa protein, putative	-0.596296		0.655805
Tb11.01.5800	hypothetical protein, conserved	-0.595424		0.101002
Tb927.10.5230	ADP-ribosylation factor, putative	-0.595293		-0.0318163
Tb11.18.0003	dynein intermediate chain, putative,dynein intermediate chain IC140 (IDA7), putative	-0.594443		0.744966
Tb927.6.2690	ubiquitin carboxyl-terminal hydrolase, putative,cysteine peptidase, Clan CA, family C19, putative	-0.5944		-0.800613
Tb11.02.5150	CMF70	-0.593267		-0.476398
Tb927.10.7110	inositol-3-phosphate synthase, putative	-0.591332		0.490272
Tb927.7.4740	hypothetical protein, conserved	-0.591071		-0.221057
Tb927.8.5940	hypothetical protein, conserved	-0.590549		0.58817
Tb927.10.2380	hypothetical protein, conserved	-0.590093		-0.117307
Tb927.6.4710	calmodulin, putative	-0.590028		-0.139431
Tb927.6.4140	paraflagellar rod component, putative	-0.588661		0.11475
Tb927.7.3780	poly(A) polymerase, putative	-0.588639		-0.417214
Tb927.6.3970	SH3 domain protein, conserved	-0.588313		0.0315805
Tb927.10.6800	developmentally regulated GTP-binding protein, putative	-0.586818		0.755347
Tb927.5.3830	dihydroorotate oxidase	-0.586753		-0.118772
Tb927.8.6980	hypothetical protein, conserved	-0.586341	-1.32	0.0311918
Tb927.5.3400	calcium-translocating P-type ATPase,calcium pump	-0.585648		0.439574
Tb927.10.15320	hypothetical protein, conserved	-0.585367		-0.290042
Tb927.5.2700	otubain, putative,otubain cysteine peptidase, Clan CA, family C65, putative	-0.584631		0.7402
Tb927.5.1670	hypothetical protein, conserved	-0.58396		-1.23968
Tb11.01.2220	UDP-N-acetylglucosamine-dolichyl-phosphate N-acetylglucosaminephosphotransferase, putative	-0.582426		0.98054
Tb927.8.3820	hypothetical protein, conserved	-0.582231		0.399076
Tb927.6.2880	kinesin, putative	-0.580116		-0.13594
Tb927.10.6010	hypothetical protein, conserved	-0.577961		0.138579
Tb927.5.900	oligosaccharyl transferase subunit, putative	-0.577918		0.615382
Tb11.47.0034	radial spoke protein RSP3, putative	-0.576304		0.428506
Tb927.10.2190	hypothetical protein, conserved	-0.574734	-0.34	-0.443905
Tb927.10.5430	hypothetical protein, conserved	-0.573209		-0.0809377
Tb927.7.4780	hypothetical protein, conserved	-0.572351		-0.383089
Tb927.10.15730	hypothetical protein, conserved	-0.571943		-0.619539
Tb11.02.1190	hypothetical protein, conserved	-0.5716		-0.358454
Tb927.6.1140	dolichyl-P-Man:GDP-Man5GlcNAc2-PP-dolichyl alpha-1,2-mannosyltransferase, putative	-0.569115		-0.0131838
Tb927.3.5420	protein transport protein Sec24	-0.567169	-0.24	0.190343
Tb927.5.3450	hypothetical protein, conserved	-0.56657		-0.204569
Tb927.10.15130	synaptobrevin-type vesicle transport protein, putative,protein SLY2	-0.565396		0.977523
Tb927.3.3110	hypothetical protein, conserved	-0.563902		0.394967
Tb927.7.3560	hypothetical protein, conserved	-0.560068		-0.672801
Tb927.10.1130	dynein arm light chain, axonemal, putative	-0.559983		-0.0207017
Tb927.4.2060	hypothetical protein, conserved	-0.55875		0.80378
Tb927.5.2380	hydrolase, alpha/beta fold family, putative	-0.554676		0.0332391
Tb927.4.1890	hypothetical protein, conserved	-0.554273		0.00990284
Tb11.02.1290	hypothetical protein, conserved	-0.553003		-1.33471
Tb927.10.6670	dynein light chain, putative	-0.552939		-0.357984
Tb927.8.1140	hypothetical protein, conserved	-0.549747		-1.23416
Tb11.01.5900	vacuolar sorting protein, putative	-0.545845		-0.512164
Tb11.57.0008	calpain-like protein, putative,cytoskeleton assocociated protein, putative	-0.542879		0.168428
Tb927.4.3740	flagellar attachment zone protein	-0.542311		-0.760212
Tb927.10.15280	hypothetical protein, conserved	-0.540925		-0.0977831
Tb11.01.5260	radial spoke protein RSP11, putative	-0.540904		-0.228448
Tb927.10.5630	hypothetical protein, conserved	-0.540841		0.0423412
Tb11.50.0007	dynein light chain LC8, putative	-0.540778	-0.3	-0.0858888
Tb927.10.6490	hypothetical protein, conserved	-0.540526		-0.322704
Tb11.01.4370	hypothetical protein, conserved	-0.540191		1.14704
Tb927.8.2210	pteridine reductase	-0.54017		0.114497
Tb927.10.350	protein kinase, putative	-0.540149		-0.22312
Tb09.160.2200	hypothetical protein, conserved	-0.539394		-0.645072
Tb927.2.4810	hypothetical protein, conserved	-0.539184		1.07661
Tb927.4.1340	cleavage and polyadenylation specificity factor subunit, putative	-0.538744		-0.217657
Tb11.47.0016	hypothetical protein, conserved	-0.538534		0.697024
Tb09.211.3890	hypothetical protein, conserved	-0.536712		-0.0168734
Tb11.01.6780	chaperone protein DNAj, putative,heat shock protein-like protein, putative	-0.536273		-1.29245
Tb11.01.6840	hypothetical protein, conserved	-0.535938		0.232341
Tb927.10.13110	dynein light chain, putative,dynein light chain 2B, cytoplasmic, putative,predicted dynein modulator,roadblock/LC7 family member	-0.535478		0.197131
Tb11.03.0965	hypothetical protein, conserved	-0.533723		-0.299925
Tb927.4.1690	hypothetical protein, conserved	-0.533242		-1.28852
Tb09.211.0485	hypothetical protein, conserved	-0.532512		-0.423733
Tb11.02.3900	hypothetical protein, conserved	-0.532366		0.774409
Tb927.10.5350	dynein heavy chain, putative	-0.53174		1.24365
Tb11.02.0330	UDP-galactose 4-epimerase	-0.531594		-0.478734
Tb927.8.3270	hypothetical protein	-0.530239		-0.47613
Tb927.4.450	coatomer alpha subunit, putative	-0.527429		0.421944
Tb927.3.2330	hypothetical protein, conserved	-0.52531		-0.53734
Tb927.10.6650	hypothetical protein, conserved,G10 protein homologue, putative	-0.524957		-1.15531
Tb927.8.6230	hypothetical protein, conserved	-0.52367		0.325188
Tb927.8.1550	paraflagellar rod component, putative	-0.52311		-0.845354
Tb09.211.2250	hypothetical protein, conserved	-0.522551		-0.647904
Tb09.160.2260	kinesin	-0.521784		-0.335678
Tb927.4.3060	hypothetical protein, conserved	-0.521473		0.934505
Tb927.2.3580	transcription elongation factor s-II, putative	-0.521142		-1.41345
Tb927.7.6890	hypothetical protein, conserved	-0.520956		-0.693097
Tb927.6.3340	hypothetical protein, conserved	-0.52079		-0.189005
Tb11.01.6740	Tb5.20	-0.520438	-0.42	0.0299452
Tb927.3.5180	cofilin/actin depolymerizing factor, putative	-0.517668		-0.352035
Tb11.01.1550	calmodulin, putative	-0.517358		0.173686
Tb927.6.1010	cysteine peptidase precursor,cysteine peptidase, Clan CA, family C1, Cathepsin L-like	-0.517193
Tb927.8.2290	hypothetical protein, conserved	-0.51581		0.129273	0.847997
Tb11.01.7810	minichromosome maintenance (MCM) complex subunit, putative	-0.515253		0.520243
Tb927.10.6310	major vault protein, putative	-0.514965		-0.469726
Tb927.10.13480	protein kinase, putative	-0.514779		-0.500907
Tb927.5.1870	hypothetical protein, conserved,serine peptidase, Clan SJ, family S16, putative	-0.51237		0.504807
Tb927.4.660	hypothetical protein, conserved	-0.508896		-1.12955
Tb927.7.7250	hypothetical protein, conserved	-0.50867		-0.328379
Tb09.160.1260	hypothetical protein, conserved	-0.507747		0.390826
Tb11.01.2670	MENG,flagellar component	-0.506988		0.338543
Tb927.3.930	dynein heavy chain, putative	-0.50666	-0.45	-0.267871
Tb09.211.0160	hypothetical protein, conserved	-0.506332		0.543946
Tb09.211.1790	TAX-1,flagellar protein	-0.50541		0.0593008
Tb927.8.6050	hypothetical protein, conserved	-0.50496		0.678218
Tb09.244.2540	ADP-ribosylation factor GTPase activating protein, putative	-0.504817		-0.552087
Tb927.7.4870	hypothetical protein, conserved	-0.503814		0.343188
Tb11.01.6870	hypothetical protein, conserved	-0.503609		-0.6433
Tb927.8.5510	apurinic/apyrimidinic endonuclease, putative	-0.503466		0.968366
Tb09.211.3780	hypothetical protein, conserved	-0.503282		-0.594553
Tb09.160.5100	hypothetical protein, conserved	-0.502955		-0.00894616
Tb11.01.3010	dynein heavy chain, putative	-0.501892		0.637905
Tb11.02.1500	hypothetical protein, conserved	-0.500973		-0.0191852
Tb927.6.3870	RNA-binding protein, putative	-0.500238		0.710395
Tb11.02.1000	hypothetical protein, conserved	-0.500177		-0.531255
Tb927.10.2950	hypothetical protein, conserved	-0.499891		0.163845
Tb927.6.3150	Hydin,flagellar component	-0.499626		-0.270542
Tb927.7.1920	paraflagellar rod component, putative	-0.498056		0.80882
Tb927.7.1310	hypothetical protein, conserved	-0.49541		-1.33654
Tb927.6.1830	hypothetical protein, conserved	-0.495227		-0.523934
Tb927.1.990	hypothetical protein, conserved	-0.495064		0.869608
Tb11.01.2150	hypothetical protein, conserved	-0.494739		0.262879
Tb927.5.1540	hypothetical protein, conserved	-0.494556		-0.543044
Tb927.6.3040	small GTP-binding protein Rab28, putative,Ras- related protein Rab-26 (Rab26), putative	-0.490274		0.0604388
Tb927.10.3200	U2 splicing auxiliary factor, putative	-0.490253		0.975762
Tb927.4.2400	hypothetical protein, conserved	-0.489686		-0.252377
Tb11.01.1960	hypothetical protein, conserved	-0.4892		0.00704663
Tb927.8.4870	DIGIT,flagellar component	-0.48746		0.801232
Tb09.160.3090	heat shock protein, putative,HSP70-like protein	-0.487116	-1.69	-0.3929	-1.26303
Tb927.7.1120	trypanothione/tryparedoxin dependent peroxidase 1, cytosolic,glutathione peroxidase-like protein 1	-0.486226	-0.85	-0.0542456
Tb09.160.4520	calmodulin, putative	-0.485257	-0.75	0.637543
Tb927.8.7990	hypothetical protein, conserved	-0.482271		-0.287719
Tb09.160.1210	hypothetical protein, conserved	-0.481928		-0.0520553
Tb927.5.1680	hypothetical protein, conserved	-0.478145		-0.265464
Tb927.8.7200	hypothetical protein, conserved	-0.477342		-0.647001
Tb11.03.0080	hypothetical protein, conserved	-0.477301		0.785251
Tb11.01.0680	leucine rich repeat	-0.474492		-0.113707
Tb11.01.8225	hypothetical protein, conserved	-0.474132	0.92	0.0906242	1.20163
Tb11.01.6550	hypothetical protein, conserved	-0.473791	-0.4	-0.147039
Tb927.2.3480	hypothetical protein, conserved,transcription elongation factor s-II, putative	-0.473751		-0.976084
Tb927.3.2030	acylphosphatase, putative	-0.47353		-0.20062
Tb11.22.0003	phosphoglycerate kinase, putative	-0.47325		-0.426387
Tb927.7.2780	hypothetical protein, conserved	-0.47315		0.42067
Tb927.2.4830	TFIIF-stimulated CTD phosphatase, putative	-0.471629		-0.400667
Tb927.4.2640	hypothetical protein, conserved	-0.470449		0.223751
Tb09.160.3470	condensin subunit 1, putative	-0.46959		-2.04034
Tb927.10.14780	protein kinase, putative,mitogen-activated protein kinase kinase kinase, putative	-0.464843	-0.8	0.388271
Tb11.02.5520	long-chain-fatty-acid-CoA ligase, putative	-0.464186		-0.578232
Tb11.01.7390	AMP deaminase, putative	-0.464007		0.485407
Tb927.2.5270	dynein heavy chain, putative	-0.463649		-1.89705
Tb11.02.4760	hypothetical protein, conserved	-0.463589		-0.539868
Tb927.7.6610	hypothetical protein, conserved	-0.461204		0.489973
Tb927.2.4580	hypothetical protein, conserved	-0.461045		0.103203
Tb09.160.0680	sec1 family transport protein, putative	-0.460806		0.546483
Tb09.211.2420	PRP8 protein homologue,U5 snRNA-associated splicing factor	-0.460151	0.68	0.55187
Tb927.2.4540	Small nuclear ribonucleoprotein-associated protein B (snRNP-B) (Sm protein B) (Sm-B) (SmB), putative	-0.459655		0.62878
Tb927.10.1210	katanin, putative	-0.458941		0.0605079
Tb927.8.4780	hypothetical protein, conserved	-0.455831		-0.675885	0.584963
Tb09.244.2150	hypothetical protein	-0.455455
Tb927.10.5860	hypothetical protein, conserved	-0.454348		-0.177977
Tb11.01.1540	hypothetical protein, conserved	-0.453953		1.2583
Tb927.10.15760	hypothetical protein, conserved	-0.453834	-0.01	-1.10841
Tb927.7.760	hypothetical protein, conserved	-0.452866		-0.257754
Tb927.3.4270	hypothetical protein, conserved	-0.451189		-0.0681446
Tb11.02.4460	hypothetical protein, conserved	-0.451051		-0.72243
Tb927.10.1890	calpain, putative,cysteine peptidase, Clan CA, family C2, putative	-0.450045		-0.00213303
Tb927.7.3410	centrin, putative	-0.449671		0.660986
Tb927.2.4780	hypothetical protein, conserved	-0.448036		0.39028
Tb927.7.4100	hypothetical protein, conserved	-0.44778		-0.618189
Tb927.5.2770	hypothetical protein, conserved	-0.447525		-0.836058
Tb927.2.1850	hypothetical protein, conserved	-0.446541	0.07	0.105127
Tb927.7.2110	hypothetical protein, conserved	-0.446541		-0.00571066
Tb11.01.4320	kinetoplastid-specific phospho-protein phosphatase, putative	-0.446168		0.150523
Tb11.01.6880	cytosolic coat protein, putative	-0.446168		-0.559919
Tb927.10.5790	hypothetical protein, conserved	-0.445617		1.05085
Tb927.10.14340	hypothetical protein, conserved	-0.444341		-0.00233608
Tb927.8.810	radial spoke protein RSP9, putative	-0.444125		-0.52467
Tb927.10.880	thymidine kinase, putative	-0.443968		-0.482419
Tb11.03.0890	ubiquitin carboxyl-terminal hydrolase, putative,cysteine peptidase, Clan CA, family C12, putative	-0.443438		0.446795
Tb09.160.2860	hypothetical protein, conserved	-0.44183		0.0177604
Tb927.3.1010	hypothetical protein, conserved	-0.441262		0.294477
Tb927.10.11780	hypothetical protein, conserved	-0.440381		0.375864
Tb927.8.2620	hypothetical protein, conserved	-0.43952		0.0567281
Tb927.7.6910	hypothetical protein, conserved	-0.439422		-0.822765
Tb09.160.1610	hypothetical protein, conserved	-0.439305		-1.14946
Tb927.8.5060	ADP-ribosylation factor, putative,small GTPase, putative	-0.438561		0.635787
Tb927.10.10890	heat shock protein, putative	-0.436998
Tb11.01.3000	paraflagellar rod component, putative	-0.436627		1.30696
Tb11.01.4480	hypothetical protein, conserved	-0.435749		-0.0928414
Tb927.10.14770	protein kinase, putative	-0.43569		0.0553561
Tb927.6.2150	cell division cycle protein 16, putative,cell division cycle protein 16 homolog, putative	-0.434734		0.888003
Tb927.6.2940	hypothetical protein, conserved	-0.434656		1.08588
Tb11.01.7610	hypothetical protein, conserved	-0.434188		-0.75973
Tb927.6.3900	hypothetical protein, conserved	-0.43376		-0.459243
Tb927.7.6460	FG-GAP repeat protein, putative,intergrin alpha chain protein, putative	-0.433545		-0.537402
Tb927.10.8890	kinetoplast DNA-associated protein, putative	-0.432825		-0.439415
Tb09.160.3630	cAMP-specific phosphodiesterase	-0.432805	-0.87	-0.156009
Tb927.5.4480	paraflagellar rod component par4, putative	-0.432396	-0.31	-0.162843
Tb927.2.5980	ATP-dependent Clp protease subunit, heat shock protein 100 (HSP100), putative,serine peptidase, putative	-0.431754		-0.0763764
Tb09.244.2620	NADH-ubiquinone oxidoreductase complex I subunit, putative,NDUFA9 subunit, putative	-0.43117		0.725689
Tb11.02.5020	seryl-tRNA synthetase, putative	-0.430684		-0.0518397
Tb927.10.13720	RNA-binding protein, putative	-0.430412		-0.5138
Tb11.01.1440	glycine synthase, putative;with=GeneDB:LinJ36_V3.3990	-0.429149		0.66946
Tb927.7.3740	hypothetical protein, conserved	-0.427731		0.0046966
Tb09.211.4170	hypothetical protein, conserved	-0.427363		0.43957
Tb927.6.4520	hypothetical protein, conserved	-0.426955		-0.532162
Tb927.8.2720	hypothetical protein, conserved	-0.42618		0.378987
Tb11.01.3070	hypothetical protein, conserved	-0.425753		-1.44889
Tb927.4.2140	MBO2,flagellar component	-0.425521		-0.82362
Tb927.10.2270	vacuolar protein sorting-associated protein 35, putative	-0.425385	-0.49	0.00345074
Tb927.10.4690	dynein light chain, putative	-0.424591		-0.344296
Tb927.6.1720	hypothetical protein, conserved	-0.424436		-0.0767559
Tb927.2.4060	dynein intermediate chain IC 138, putative	-0.424262		-0.427904
Tb927.7.2660	hypothetical protein, conserved,zinc finger protein family member, putative	-0.423971	-0.88	-1.78255
Tb927.3.2280	vacuolar sorting protein 33 , putative	-0.423197		-0.339671
Tb927.10.7230	hypothetical protein, conserved	-0.42283	0.76	-1.41175
Tb927.10.7130	hypothetical protein, conserved	-0.421786		-0.171958
Tb927.10.13010	protein kinase A catalytic subunit	-0.421612		0.20227
Tb927.10.5400	hypothetical protein, conserved	-0.420936		-0.286162
Tb927.4.870	dynein heavy chain, putative	-0.420665	-0.08	-1.60411
Tb927.7.1420	hypothetical protein, conserved	-0.418003		1.0497	-1.1375
Tb927.8.8050	Nucleoporin	-0.417155		-0.401507
Tb927.7.4020	protein phosphatase 2C, putative	-0.4165		-1.99021
Tb927.6.840	hypothetical protein, conserved	-0.416269		-1.66189
Tb927.8.6920	hypothetical protein, conserved	-0.413653		0.944121
Tb927.4.1720	nucleoside diphosphate kinase, putative	-0.413077		-0.373469
Tb927.8.5580	hypothetical protein, conserved	-0.412846		1.41468
Tb927.7.1430	hypothetical protein, conserved,leucine-rich repeat protein (LRRP), putative	-0.409834		-0.302082
Tb927.7.4440	hypothetical protein, conserved	-0.408799		0.195652
Tb927.10.4040	3-keto-dihydrosphingosine reductase	-0.408742		-0.230743
Tb09.211.4511	kinetoplastid membrane protein KMP-11	-0.408359
Tb927.7.5490	arginine N-methyltransferase, type III	-0.407536		0.439038
Tb927.8.3250	dynein heavy chain, putative	-0.406044	-0.59	-0.428887
Tb11.02.0120	UDP-N-acetylglucosamine pyrophosphorylase, putative	-0.40505		0.399615
Tb11.52.0002	hypothetical protein, conserved	-0.404936		-0.0559194
Tb927.10.6820	hypothetical protein, conserved	-0.404859		0.272845
Tb927.10.5040	chaperone protein DNAj, putative	-0.404726		0.0392711
Tb11.01.4650	hypothetical protein, conserved	-0.404439		0.262961
Tb927.3.1280	hypothetical protein, conserved	-0.403275
Tb11.02.3880	hypothetical protein, conserved	-0.402435		-1.91529
Tb927.10.3900	protein kinase, putative	-0.401501		0.599898
Tb09.211.1400	MCAK-like kinesin, putative	-0.40133		0.276587
Tb11.01.0980	hypothetical protein, conserved (pseudogene)	-0.401082
Tb927.4.2600	hypothetical protein, conserved	-0.399825		-0.517125
Tb927.10.10460	histone H2B, putative	-0.399464
Tb09.160.4710	hypothetical protein, conserved	-0.39935		0.128812
Tb09.211.3770	dynein light chain, putative,dynein Tctex2 family, putative	-0.397904		-0.0456436
Tb927.8.5330	tyrosyl/methionyl-tRNA synthetase, putative	-0.397467		0.795889
Tb927.2.4520	hypothetical protein, conserved	-0.396175		-0.792681
Tb927.6.2720	calcium-binding protein, putative	-0.395587		-0.429523
Tb11.01.3390	DNA topoisomerase II, putative	-0.395189	-0.28	-0.04366	-1.1375
Tb09.160.2070	cyclophilin type peptidyl-prolyl cis-trans isomerase, putative	-0.394449		0.250841
Tb927.7.1110	asparagine synthetase a, putative	-0.393709	-0.65	-0.530006
Tb927.10.12180	hypothetical protein, conserved	-0.393615		-0.926235
Tb927.10.7740	protein transport protein Sec23	-0.393311		-0.142706
Tb927.5.4170	histone H4, putative	-0.393179
Tb927.8.5830	hypothetical protein, conserved	-0.389943		-0.88608
Tb11.01.0320	hypothetical protein, conserved	-0.388129		-0.350129
Tb927.4.620	hypothetical protein, conserved	-0.387676		0.66293
Tb927.10.11510	hypothetical protein, conserved	-0.386959		0.624537
Tb927.10.4270	coatomer zeta subunit, putative,cytosolic coat protein, putative	-0.385545		0.583782
Tb11.02.0860	hypothetical protein, conserved	-0.385073		0.261241
Tb11.01.8330	hypothetical protein, conserved	-0.385036		0.268105
Tb11.01.7550	iron superoxide dismutase	-0.384885	-0.66	0.458677
Tb927.5.960	hypothetical protein, conserved	-0.380972		-0.408154
Tb09.160.2540	alpha/beta-hydrolase-like protein	-0.380108
Tb927.10.14200	syntaxin 5	-0.379751		0.357538
Tb11.03.0530	hypothetical protein SCD6.10	-0.378869		0.682176
Tb927.8.690	peptidyl-prolyl cis-trans isomerase/rotamase, putative,PPIase, putative	-0.376358		-0.342363
Tb11.01.0700	ribose 5-phosphate isomerase, putative	-0.376208	0.09	0.369909
Tb927.10.10850	argonaute-like protein	-0.375216		0.696038
Tb927.7.7100	hypothetical protein	-0.375179		1.06207
Tb927.3.1670	hypothetical protein, conserved	-0.374561		-0.448928
Tb11.02.4230	hypothetical protein, conserved,leucine-rich repeat protein (LRRP), putative	-0.372785		-1.65529
Tb927.10.540	ATP-dependent DEAD/H RNA helicase, putative,DEAD box RNA helicase, putative	-0.372412	-0.5	-0.190885
Tb927.8.4770	small GTP-binding protein Rab18	-0.371702		0.26241
Tb927.3.5350	hypothetical protein, conserved	-0.37159		-0.442391
Tb927.5.1210	short-chain dehydrogenase, putative	-0.371142		0.410446
Tb927.10.14560	hypothetical protein, conserved	-0.370042		0.890569
Tb927.8.1840	hypothetical protein, conserved	-0.369725		-0.728537
Tb927.10.2610	hypothetical protein, conserved	-0.367695	-1.3	-0.137314	-1.1375
Tb11.02.0790	kinesin, putative,MCAK-like kinesin, putative	-0.367266		-1.55837
Tb927.3.3580	lipophosphoglycan biosynthetic protein, putative	-0.366913		0.250677
Tb11.02.0350	hypothetical protein, conserved	-0.366615	-0.65	-0.0900651
Tb927.6.5030	hypothetical protein, conserved,leucine-rich repeat protein (LRRP), putative	-0.366206		0.834159
Tb927.7.6280	hypothetical protein, conserved	-0.365909		-0.544959
Tb927.7.3330	hypothetical protein, conserved	-0.364552		-0.538905
Tb11.01.0390	dynein heavy chain, putative	-0.364218		0.0703065
Tb11.01.7770	FG-GAP repeat protein, putative,intergrin alpha chain protein, putative	-0.363178		-0.0265404
Tb927.10.11020	DNA mismatch repair protein, putative,MSH2	-0.361083		0.937774
Tb927.10.14570	hypothetical protein, conserved	-0.360786		-0.199101
Tb927.8.4460	hypothetical protein, conserved	-0.359916		0.266836
Tb09.211.2560	nucleoside diphosphate kinase, putative	-0.358491		-0.51609
Tb927.10.6160	hypothetical protein, conserved	-0.358435		1.12323
Tb927.10.11250	hypothetical protein, conserved	-0.358029		0.21865
Tb927.10.10070	hypothetical protein, conserved	-0.357603		0.1957
Tb927.8.1990	peroxidoxin	-0.357345		1.02703
Tb927.4.2110	protein phosphatase 2C, putative	-0.356846		0.280511
Tb927.10.10020	hypothetical protein, conserved	-0.354095		0.515391
Tb927.10.12660	pumilio/PUF RNA binding protein 2	-0.353837	-0.92	0.678956
Tb927.6.4670	MORN repeat-containing protein,flagellar component	-0.35205		-0.424837
Tb927.4.1740	hypothetical protein, conserved	-0.35067		0.199472
Tb927.10.4490	hypothetical protein, conserved	-0.349033		0.744889
Tb927.8.2560	spliceosomal U5 snRNP-specific protein, putative	-0.348978		-0.354031
Tb927.1.2100	calpain-like cysteine peptidase, putative,cysteine peptidase, Clan CA, family C2, putative	-0.345253		0.16815
Tb927.10.6980	caltractin, putative	-0.342451		-0.00638343
Tb11.02.0760	dynein heavy chain, putative	-0.341153	-0.52	-0.147075
Tb927.8.1940	endosomal integral membrane protein, putative	-0.34108		0.269476
Tb927.10.5260	hypothetical protein, conserved	-0.340696		0.563115
Tb927.3.4840	ubiquitin hydrolase, putative,cysteine peptidase, Clan CA, family C19, putative	-0.340258		-1.45669
Tb09.211.4280	hypothetical protein, conserved	-0.339637		0.230724
Tb927.7.4810	hypothetical protein, conserved	-0.338852		-0.280219
Tb11.18.0013	proteasome regulatory non-ATP-ase subunit 3	-0.337849		-0.0308807
Tb11.01.7325	hypothetical protein, conserved	-0.337521		0.514051
Tb927.10.4930	protein phosphatase 2C, putative	-0.336628		-1.26821
Tb11.02.0990	hypothetical protein, conserved	-0.33508		-0.843196
Tb11.01.8640	hypothetical protein, conserved,leucine-rich repeat protein (LRRP), putative	-0.334898		0.658744
Tb09.160.2350	hypothetical protein, conserved	-0.334862		-0.269823
Tb11.47.0007	hypothetical protein, conserved	-0.334243		-0.640641
Tb11.01.2310	hypothetical protein, conserved	-0.333571		0.0231574
Tb09.211.4540	RNA-binding protein, putative	-0.332335		0.0877543
Tb927.10.6960	hypothetical protein, conserved	-0.330737		-0.567685
Tb11.50.0002	hypothetical protein, conserved	-0.33061		-0.0566393
Tb11.01.6030	proteasome regulatory non-ATP-ase subunit	-0.330338		0.829776
Tb927.4.3350	hypothetical protein, conserved	-0.329468		0.337644
Tb09.160.1950	acidocalcisomal exopolyphosphatase, putative	-0.329123		-0.176747
Tb927.10.8640	hypothetical protein, conserved	-0.329069		1.00462
Tb927.3.690	protein kinase, putative	-0.328815		0.98632
Tb927.10.4060	hypothetical protein, conserved	-0.32829		-0.289361
Tb927.10.8780	hypothetical protein, conserved	-0.328272		-0.14821
Tb927.8.3710	hypothetical protein, conserved	-0.325485		-0.631332
Tb927.10.2980	proteasome regulatory non-ATPase subunit 11,19S proteasome regulatory subunit, Metallo-peptidase, Clan MP, Family M67	-0.325449
Tb11.01.3700	leucine-rich repeat protein (LRRP), putative	-0.324816		0.755031
Tb927.10.7420	hypothetical protein, conserved,predicted bromodomain protein	-0.324256		0.168809
Tb927.10.14320	hypothetical protein, conserved	-0.321874		0.156289
Tb11.01.2885	Nucleoporin	-0.318614		0.869958
Tb11.01.5090	hypothetical protein, conserved	-0.317948		0.871054
Tb927.5.3260	hypothetical protein, conserved	-0.31766		-0.128413
Tb927.10.8240	hypothetical protein, conserved	-0.317624		-0.0218972
Tb927.3.1800	hypothetical protein, conserved	-0.31687		-0.925934
Tb11.02.0360	hypothetical protein, conserved	-0.316366		0.505783
Tb11.01.1870	actin-like protein, putative	-0.314105		-1.38972
Tb927.10.2860	hypothetical protein, conserved	-0.313405		-1.31336
Tb11.02.3210	triosephosphate isomerase	-0.31276	1.09	0.0723208	1
Tb927.1.3110	soluble N-ethylmaleimide sensitive factor (NSF) attachment protein, putative	-0.311954		0.427008
Tb927.5.4440	dynein light chain, putative	-0.311023		0.412119
Tb11.01.4400	hypothetical protein	-0.310343		0.0538738
Tb11.02.4320	hypothetical protein, conserved	-0.310218		0.394302
Tb09.211.2440	hypothetical protein, conserved,unc-50 related protein homolog	-0.309824		0.485159
Tb927.1.2430	histone H3, putative	-0.309681
Tb927.5.2290	ATP-dependent RNA helicase, putative	-0.309377		-0.608238
Tb927.10.5000	hypothetical protein, conserved	-0.308591		-0.874384
Tb927.10.14360	U2 small nuclear ribonucleoprotein 40K	-0.308466		-0.0467924
Tb11.01.4470	hypothetical protein, conserved	-0.307662		0.0916604
Tb09.160.4590	arginine kinase	-0.307376		-0.0120443
Tb927.10.6940	Dipeptidyl-peptidase 8-like, putative	-0.304291
Tb927.8.8020	monoglyceride lipase, putative	-0.30123		0.00302945
Tb927.7.3120	small nuclear ribonucleoprotein SmD1,SmD-1 like small nuclear ribonucleoprotein	-0.300111		-0.30301	0.847997
Tb927.10.12390	hypothetical protein, conserved	-0.298407		-0.326963
Tb11.01.5680	hypothetical protein, conserved	-0.298176	-0.35	0.585688
Tb927.8.650	cation-transporting ATPase, putative	-0.298176		-0.814159
Tb927.7.450	hypothetical protein, conserved	-0.29791		0.0961236
Tb927.10.8420	target of rapamycin (TOR) kinase 1	-0.297697		-0.462486
Tb927.3.1240	protein phosphatase 2A, putative	-0.297342		0.588825
Tb927.7.5090	hypothetical protein, conserved	-0.296846		-1.09553
Tb927.5.2820	protein kinase, putative	-0.296403		0.553242
Tb11.03.0030	ABC transporter, putative	-0.293907		0.684473
Tb927.10.4460	leucine carboxyl methyltransferase, putative	-0.29373		0.793276
Tb927.8.4500	eukaryotic translation initation factor 4 gamma, putative	-0.293553		0.926146
Tb11.01.8190	hypothetical protein, conserved	-0.293164		0.732202
Tb927.10.3810	hypothetical protein, conserved	-0.292493		0.834351
Tb927.8.2640	ubiquitin-activating enzyme e1, putative	-0.291963		-0.234582
Tb927.1.2120	calpain, putative,cysteine peptidase, Clan CA, family C2, putative	-0.290621	0.19	-0.461601
Tb927.8.6760	IgE-dependent histamine-releasing factor, putative	-0.289986
Tb09.160.4910	flavoprotein monooxygenase, putative	-0.28988		-0.361466
Tb09.211.4610	vesicle-associated membrane protein, putative	-0.288065		0.0344126
Tb927.7.3290	hypothetical protein, conserved	-0.287712		0.434029
Tb927.7.5450	lipin, putative	-0.287571		0.296536
Tb927.10.13880	hypothetical protein, conserved	-0.287519		1.34586
Tb927.10.15660	hypothetical protein, conserved	-0.28736		0.255029
Tb11.01.1570	NUDIX hydrolase, conserved	-0.287272		1.15465
Tb09.160.3760	mismatch repair protein MSH3, putative,mismatch repair protein	-0.285302		0.683844
Tb09.160.2400	hypothetical protein, conserved	-0.283474		-0.763875
Tb927.4.2920	hypothetical protein, conserved	-0.282614		0.902796
Tb09.160.1250	hypothetical protein, conserved	-0.281193		0.668682
Tb09.211.0690	hypothetical protein, conserved	-0.28058		0.109157
Tb927.10.13320	DNA-directed RNA polymerases II subunit, putative	-0.278759		0.509835
Tb927.8.1510	ATP-dependent DEAD/H RNA helicase, putative	-0.278024	0.64	0.558418
Tb927.6.2550	RNA-binding protein, putative	-0.27542		-0.235904
Tb11.01.1650	signal recognition particle receptor alpha subunit, putative	-0.274931		-0.344107
Tb927.3.5570	syntaxin, putative	-0.274913		-0.448227
Tb927.10.8690	hypothetical protein, conserved	-0.274058		-0.374441
Tb927.3.1560	hypothetical protein, conserved	-0.273047		-0.129049
Tb09.160.5070	DNA topoisomerase type IB small subunit	-0.272838		-0.59651
Tb927.3.2340	peroxin-2,glycosome import protein (gim1)	-0.272838		0.0963568
Tb09.160.5030	cAMP-specific phosphodiesterase, putative	-0.272175		0.807505
Tb927.10.4890	hypothetical protein, conserved	-0.271827		0.655342
Tb927.6.620	hypothetical protein, conserved	-0.270434		0.0204637
Tb927.10.10330	hypothetical protein, conserved	-0.269808	-0.3	-0.00149373
Tb927.8.640	hypothetical protein, conserved	-0.268261		0.440504
Tb11.01.8480	chaperone protein DNAj, putative	-0.267792		-0.0268666
Tb09.211.0740	p21 antigen protein, putative	-0.267392		-1.00422
Tb927.10.12720	hypothetical protein, conserved	-0.26734		-0.811759
Tb927.10.750	hypothetical protein, conserved	-0.266819		-0.491369
Tb927.3.5370	hypothetical protein, conserved	-0.263819		0.562421
Tb11.02.5790	RNA polymerase B subunit RPB8, putative	-0.263179		-0.516085
Tb11.46.0011	hypothetical protein, conserved,leucine-rich repeat protein (LRRP), putative	-0.262365		1.15335
Tb927.4.1330	DNA topoisomerase IB, large subunit	-0.260014		0.696944
Tb927.5.1000	ubiquitin-conjugating enzyme e2, putative,ubiquitin carrier protein, putative,ubiquitin-protein ligase, putative	-0.259254		-0.547242
Tb927.10.11400	hypothetical protein, conserved	-0.257925		0.237276
Tb927.10.3330	hypothetical protein, conserved	-0.256976		0.822718
Tb927.4.1680	hypothetical protein, conserved,ZFP family member, putative	-0.256838		0.0833178
Tb11.01.1390	hypothetical protein, conserved	-0.256804		-1.25653
Tb927.4.2850	hypothetical protein, conserved	-0.25627		0.584196
Tb09.211.2205	hypothetical protein, conserved	-0.253601		-0.00681007
Tb927.2.4230	NUP-1 protein, putative	-0.253309		-0.324367
Tb927.10.3010	hypothetical protein, conserved	-0.253034		0.42402
Tb927.6.3030	hypothetical protein, conserved	-0.252329		-0.226596
Tb09.160.0520	hypothetical protein, conserved	-0.251659		-1.29933
Tb927.10.8110	hypothetical protein, conserved	-0.248656		0.245979
Tb09.211.2360	protein kinase A catalytic subunit isoform 2,protein kinase A catalytic subunit	-0.247902		0.256894
Tb927.7.2440	pyrroline-5-carboxylate reductase, putative	-0.247183		0.337801
Tb927.2.1890	E2-like ubiquitin-conjugation enzyme	-0.245745		-0.260911
Tb11.02.3130	malic enzyme, putative	-0.244924		0.319641
Tb927.7.4290	hypothetical protein, conserved	-0.244617		0.472329
Tb927.7.2820	histone H2A, putative	-0.244377
Tb927.10.8000	hypothetical protein, conserved	-0.243096		-0.281906
Tb11.01.7690	proteasome regulatory non-ATP-ase subunit 7	-0.241287		0.339155
Tb927.10.6230	hypothetical protein, conserved,MORN repeat containing protein	-0.24035		-0.26084
Tb927.10.4520	fructose- 2,6- bisphosphatase-like protein	-0.237915		-0.0504178
Tb11.01.7200	Nucleoporin	-0.237149		0.468579
Tb927.6.4120	GTPase activating protein, putative	-0.236945		0.523657
Tb927.7.5840	hypothetical protein, conserved	-0.23669		0.0580385
Tb11.01.1170	hypothetical protein, conserved	-0.234567		0.49539
Tb927.2.5850	small nuclear ribonucleoprotein SmD2	-0.234296		-0.517915
Tb927.10.10340	structural maintenance of chromosome 2, putative	-0.233973		0.506973
Tb11.02.1160	calmodulin, putative	-0.233447		0.217376
Tb927.10.3540	hypothetical protein, conserved	-0.232989		1.09477
Tb927.10.2940	hypothetical protein, conserved	-0.231888		-2.22035
Tb927.10.12850	hypothetical protein, conserved	-0.2316		-0.55097
Tb927.5.2570	translation initiation factor, putative	-0.230956		0.662187
Tb11.01.1400	glycyl-tRNA synthetase, putative	-0.230855		-0.0946535
Tb927.7.3880	protein kinase, putative	-0.22967		-1.06354
Tb11.01.3370	glycosomal membrane protein, putative	-0.229213	0.31	-0.431823
Tb927.8.6440	RNA-binding protein, putative	-0.227776		0.166743
Tb927.10.2810	hypothetical protein, conserved	-0.227439		0.887603
Tb11.01.1310	replication factor C, subunit 4, putative	-0.226848		-0.372922
Tb927.5.3510	structural maintenance of chromosome 3 , putative	-0.226662		0.723058
Tb11.01.5100	par1	-0.226071	-0.11	0.33052
Tb927.3.5280	spliceosome-associated protein 49, putative	-0.225666		0.686942
Tb927.4.210	retrotransposon hot spot protein (RHS, pseudogene), putative,retrotransposon hot spot protein 2 (RHS2), interrupted, degenerate	-0.224975
Tb927.8.5380	hypothetical protein, conserved	-0.224402		-1.45274
Tb927.7.4990	hypothetical protein, conserved	-0.223677		-0.727532
Tb927.3.3540	Nucleoporin	-0.220782		0.31013
Tb927.10.15360	hypothetical protein, conserved	-0.217323
Tb927.7.6420	hypothetical protein, conserved	-0.217004		-0.356281
Tb11.01.1830	hypothetical protein, conserved	-0.216753		0.367126
Tb927.3.2200	hypothetical protein, conserved	-0.2163		-0.327746
Tb927.10.6840	hypothetical protein, conserved	-0.216032		0.381037
Tb927.10.3710	proteasome activator protein PA26	-0.215932		0.00632216
Tb11.02.0810	hypothetical protein, conserved	-0.215747		0.103487
Tb927.8.3690	isocitrate dehydrogenase [NADP], mitochondrial precursor, putative	-0.215496	0.85	0.0372038
Tb09.211.1370	glyceraldehyde-3-phosphate dehydrogenase, putative	-0.215429		-0.410407
Tb927.8.4320	hypothetical protein, conserved	-0.214491		-0.399398
Tb927.3.1740	hypothetical protein, conserved	-0.214006		-1.24911
Tb927.8.1790	hypothetical protein, conserved	-0.213822	2.06	1.08317	1.43296
Tb927.6.570	hypothetical protein, conserved	-0.213454		-0.307702
Tb11.18.0004	eukaryotic translation initiation factor 4e, putative	-0.213253		0.754138
Tb927.7.3160	dynein heavy chain, cytosolic, putative	-0.211966		0.363908	0.925999
Tb11.01.3960	flagellar protein essential for flagellar pocket biogenesis	-0.209328		0.721174
Tb927.10.3160	hypothetical protein, conserved	-0.208211		0.550416
Tb927.7.1320	10 kDa heat shock protein, putative	-0.205114
Tb927.6.3220	hypothetical protein, conserved	-0.204865		-0.307712
Tb927.7.6640	hypothetical protein, conserved	-0.202904		-0.0797385
Tb927.8.7460	metal-ion transporter, putative	-0.202721		0.276496
Tb927.7.3550	hypothetical protein, conserved	-0.200498		-1.49626
Tb927.10.2540	adenylate kinase, putative	-0.198196		0.219523
Tb927.7.6210	hypothetical protein, conserved	-0.19517		-1.7328
Tb11.01.5070	hypothetical protein, conserved	-0.194906		0.0225708
Tb927.8.2730	hypothetical protein, conserved	-0.194658		-0.155708
Tb927.10.9400	branch point binding protein, putative	-0.192085		-0.859082
Tb927.7.4760	hypothetical protein, conserved	-0.191936		0.561074
Tb927.6.1080	glyoxalase II	-0.190487		0.937178
Tb927.10.6810	guanylate kinase, putative	-0.189647		0.166065
Tb927.7.7280	RNA-binding protein, putative	-0.189417		-0.954591
Tb927.3.3650	hypothetical protein, conserved	-0.186951		-0.265512
Tb927.8.6900	hypothetical protein, conserved	-0.183867		-0.768185
Tb927.6.1290	hypothetical protein, conserved	-0.183408		0.134236
Tb927.10.7060	nucleoporin interacting component (NUP93), putative	-0.183179		0.0755712
Tb927.1.1670	hypothetical protein, conserved	-0.18313		-0.82315
Tb927.8.6250	hypothetical protein, conserved	-0.182819		-1.31574
Tb11.01.6200	hypothetical protein, conserved	-0.182262		0.841056
Tb09.211.2970	structural maintenance of chromosome 1, putative	-0.180365		-0.448396
Tb11.02.4280	hypothetical protein, conserved	-0.178029		-0.893394
Tb11.01.1510	hypothetical protein, conserved	-0.177963		0.735604
Tb927.3.4980	hypothetical protein, conserved (pseudogene),hypothetical protein, conserved, frameshift	-0.177327
Tb927.4.730	hypothetical protein, conserved	-0.175354		-0.531219
Tb927.6.2120	hypothetical protein, conserved	-0.173238		0.58128
Tb927.3.3170	hypothetical protein, conserved	-0.172766		-0.839194
Tb927.5.1910	hypothetical protein, conserved	-0.172604	-0.56	0.38363
Tb11.01.4920	hypothetical protein, conserved	-0.169793		-0.486954
Tb927.5.3970	adenylate kinase, putative	-0.169745		0.208615
Tb927.6.2460	ubiquitin fusion degradation protein 2, putative,ubiquitin conjugation factor E4 B, putative	-0.168026		-0.382756
Tb927.3.4680	RAB GDP dissociation inhibitor alpha, putative	-0.167847		-0.25163
Tb11.01.6170	cleavage and polyadenylation specificity factor-like protein, putative	-0.167199		-0.34768
Tb11.01.8100	enolase, putative	-0.166891		0.0802347
Tb11.01.4850	hypothetical protein, conserved	-0.166373	-0.64	0.0687504
Tb927.10.9150	hypothetical protein, conserved	-0.165968		-0.07825
Tb927.7.4030	hypothetical protein, conserved	-0.165936		-0.498716
Tb927.8.820	hypothetical protein, conserved	-0.165014		-0.221967
Tb927.7.2140	hypothetical protein,zinc finger protein family member, putative	-0.164512	-0.01	-0.642248
Tb11.01.3110	heat shock protein 70	-0.164415	0.39	-0.955824
Tb927.5.4470	hypothetical protein, conserved	-0.163333		-1.92511
Tb11.01.4600	cleavage and polyadenylation specificity factor 30 kDa subunit,CPSF 30 kDa subunit,NS1 effector domain- binding protein 1	-0.160927		0.792004
Tb927.8.1360	hypothetical protein, conserved	-0.160298		0.618651
Tb09.211.4155	hypothetical protein, conserved	-0.160105		-0.55842
Tb927.6.3890	replication factor C, subunit 2, putative	-0.159815		-0.197855
Tb11.02.2890	hypothetical protein, conserved	-0.158333		0.523281
Tb11.03.0140	Nucleoporin	-0.157737		1.13897
Tb11.02.0210	hypothetical protein, conserved	-0.157126	-0.35	-0.572225
Tb927.10.1550	proteasome regulatory non-ATP-ase subunit 5,19S proteasome regulatory subunit	-0.155582		-0.33564
Tb927.2.5150	TPR-repeat protein, putative	-0.154747		-0.759438
Tb11.02.2850	hypothetical protein, conserved,leucine-rich repeat protein (LRRP), putative	-0.153366		0.133893
Tb927.10.1200	hypothetical protein, conserved	-0.1525		0.948684
Tb09.160.1160	nucleolar protein	-0.148625	-0.04	-0.696939
Tb11.02.0460	Nucleoporin	-0.148465		0.142704
Tb927.2.1330	retrotransposon hot spot protein (RHS, pseudogene), putative,retrotransposon hot spot protein 6 (RHS6), degenerate	-0.147985
Tb927.3.3220	hypothetical protein, conserved	-0.147522		-0.352296
Tb09.160.5660	hypothetical protein, conserved	-0.145781		0.290439
Tb11.55.0012	vesicular-fusion protein SEC18, putative	-0.145318		0.0182818
Tb927.4.2340	hypothetical protein, conserved	-0.144839		-0.293503
Tb11.01.6640	survival of motor neuron (SMN)-like protein	-0.144218		0.0862713
Tb09.160.0490	hypothetical protein, conserved	-0.14358		-0.809761
Tb11.02.1660	hypothetical protein, conserved	-0.143054	-0.9	0.567202
Tb927.10.14610	hypothetical protein, conserved,leucine-rich repeat protein (LRRP), putative	-0.141828		0.335177
Tb11.02.4040	protein transport protein Sec31, putative,cytosolic coat protein, putative	-0.141796		-0.747847
Tb927.3.4810	hypothetical protein, conserved	-0.141605		0.648509
Tb927.7.1400	hypothetical protein, conserved	-0.141478		0.625245
Tb927.6.890	hypothetical protein, conserved	-0.141335		0.0569557
Tb927.6.3080	hypothetical protein	-0.140348		0.287966
Tb927.8.3970	oxidoreductase, putative	-0.139903		-0.099697
Tb927.10.7790	ubiquitin fusion degradation protein, putative	-0.139665		-0.204445
Tb11.01.1920	60S ribosomal protein L22, putative	-0.139474
Tb11.18.0017	choline kinase	-0.139204		-0.191687
Tb09.211.0090	hypothetical protein, conserved	-0.136854		0.174549
Tb11.01.3080	heat shock protein 70, putative	-0.135808		0.786081
Tb11.03.0930	hypothetical protein, conserved	-0.135475		0.858608
Tb927.10.3170	ABC transporter, putative	-0.13386		0.581232
Tb927.10.8540	chaperone protein DNAj, putative	-0.133353		0.0912302
Tb927.10.14180	protein transport protein Sec13, putative,cytosolic coat protein, putative	-0.132784		-0.364498
Tb09.160.3710	proliferative cell nuclear antigen (PCNA), putative	-0.132277		0.547023
Tb927.1.190	retrotransposon hot spot protein (RHS, pseudogene), putative	-0.132246		0.691229
Tb927.2.220	retrotransposon hot spot protein (RHS, pseudogene), putative,retrotransposon hot spot protein 2 (RHS2), interrupted, degenerate	-0.131677
Tb11.02.3390	dynein light chain, putative	-0.128898		-0.124657
Tb09.211.1360	hypothetical protein, conserved	-0.128078		0.674652
Tb927.4.3130	Spef1,flagellar component	-0.127936		-0.166214
Tb09.211.1290	hypothetical protein, conserved	-0.127211		-0.776009
Tb927.10.15430	hypothetical protein, conserved	-0.12658		-0.10415
Tb927.10.6020	hypothetical protein, conserved	-0.126502		-0.152343
Tb927.10.14010	hypothetical protein, conserved	-0.126407		1.09721
Tb09.211.3470	hypothetical protein, conserved	-0.125856		1.07015
Tb927.5.4320	zinc finger protein family member, putative	-0.125179		0.725332
Tb09.211.3350	hypothetical protein, conserved	-0.124582		-0.541476
Tb11.01.1370	eukaryotic translation initiation factor 3 subunit, putative,TGF-beta receptor interacting protein 1	-0.124031		-0.728668
Tb11.02.2260	kinesin, putative,MCAK-like kinesin, putative,kinesin family member 6, putative	-0.123701		-0.759825
Tb927.2.2860	hypothetical protein, conserved	-0.12312		-0.242753
Tb927.1.180	retrotransposon hot spot protein 1 (RHS1), putative	-0.122052
Tb927.5.1140	choline/ethanolamine kinase	-0.121769		-0.750319
Tb927.6.3650	ADP-ribosylation factor, putative	-0.121706		-0.398957
Tb927.10.12130	hypothetical protein, conserved	-0.120514		0.0677875
Tb927.7.1060	hypothetical protein, conserved	-0.120216		-0.563044
Tb09.211.2020	synaptojanin (N-terminal domain), putative	-0.118899		-0.229417
Tb927.7.4170	fatty acid elongase, putative	-0.118523	-0.57	-0.562007
Tb11.02.4540	hypothetical protein, conserved,predicted tetratricopeptide repeat (TPR) protein	-0.11796		0.212691
Tb927.10.6360	hypothetical protein, conserved	-0.117913		-0.146178
Tb11.01.1990	hypothetical protein, conserved	-0.11774		-0.0710409
Tb927.6.3780	hypothetical protein, conserved	-0.11724		0.0919556
Tb927.10.16110	hypothetical protein, conserved	-0.117005		-0.0843177
Tb927.4.2020	mu-adaptin 3, putative,adaptor complex AP-3 medium subunit, putative	-0.116974		0.682154
Tb927.10.15750	hypothetical protein, conserved	-0.115707	-0.26	-0.104336
Tb927.1.2330	beta tubulin	-0.114676
Tb927.4.5200	nucleoporin (NUP54/57), putative	-0.114629		-0.204311
Tb09.160.0810	kynureninase, putative	-0.114082		-0.0723676
Tb11.02.0840	RNA-binding protein, putative	-0.113801		0.676167
Tb11.02.5760	hypothetical protein, conserved,zinc finger protein family member, putative	-0.113536		-0.429681
Tb927.6.4680	hypothetical protein, conserved	-0.112865		0.0048487
Tb11.01.4080	hypothetical protein, conserved	-0.111929		-0.189402
Tb09.211.3050	hypothetical protein, conserved	-0.110807		0.401825
Tb927.1.330	retrotransposon hot spot protein (RHS, pseudogene), putative	-0.108939
Tb11.01.7130	Tb-291 membrane associated protein, putative,membrane associated protein, putative	-0.108814		0.714148
Tb11.01.7080	U5 small nuclear ribonucleoprotein component, putative,U5 snrnp-specific protein, putative	-0.10855		0.715967
Tb927.7.4890	hypothetical protein, conserved	-0.107928		0.231764
Tb927.10.3990	DHH1	-0.107881	-0.5	0.0129795
Tb927.6.4340	U6 snRNA-associated Sm-like protein LSm5p	-0.107492		0.34549
Tb927.7.7320	hypothetical protein, conserved	-0.10583		-0.463067
Tb927.10.1450	hypothetical protein, conserved	-0.105815		0.00756719
Tb11.02.3290	hypothetical protein, conserved	-0.105334		0.0486617
Tb927.2.2370	hypothetical protein, conserved	-0.104977		-0.97437
Tb927.10.8140	hypothetical protein, conserved	-0.103457		0.718675
Tb11.47.0027	hypothetical protein, conserved	-0.102992		0.0125551
Tb927.6.2130	nuclear movement protein, putative,NUDC-like protein	-0.102961		0.0617584
Tb927.10.15210	nuclear cap binding complex subunit CBP30	-0.101768		-0.354488
Tb927.10.15720	proteasome regulatory non-ATP-ase subunit 9,19S proteasome regulatory subunit	-0.101227		-0.113459
Tb927.10.9330	hypothetical protein, conserved	-0.100855		0.0925081
Tb11.02.2760	hypothetical protein, conserved	-0.09968		-0.222168
Tb927.3.1620	hypothetical protein, conserved	-0.09968		-1.45531
Tb11.01.2350	hypothetical protein, conserved	-0.0990926		0.0364331
Tb927.10.11720	hypothetical protein, conserved	-0.0987527		-0.325951
Tb11.01.5000	hypothetical protein, conserved	-0.0977334		-0.294882
Tb927.10.14530	proteasome regulatory non-ATPase subunit 8,26S proteasome regulatory subunit	-0.0962367		-0.117809
Tb09.211.4180	hypothetical protein, conserved	-0.0952963		-0.403102
Tb927.3.950	hypothetical protein, conserved	-0.0946337		0.685749
Tb927.10.11080	paraflagellar rod protein,I17 antigen	-0.0933864		0.165763
Tb927.10.4940	Nuclear Dbf2-related kinase	-0.0932479		-0.118518
Tb11.03.0550	RNA-binding protein, putative	-0.0923248		-0.318836
Tb927.5.2890	hypothetical protein, conserved	-0.0906186		1.23196
Tb927.10.8980	hypothetical protein, conserved	-0.0885308		0.283169
Tb11.02.5180	DNA-direcetd RNA polymerase II, subunit 9, putative	-0.0882394		0.0445449
Tb927.10.7990	replication factor C, subunit 5, putative,ATPase, putative	-0.0881934		-0.67498
Tb11.02.0800	hypothetical protein, conserved	-0.087948		-0.374649
Tb927.10.6870	short-chain dehydrogenase, putative	-0.0874114		0.20034
Tb927.10.10030	hypothetical protein, conserved	-0.0863542		0.0118096
Tb11.01.4060	ubiquitin carboxyl-terminal hydrolase, putative,cysteine peptidase, Clan CA, family C19, putative	-0.0862776		-0.977275
Tb927.10.1860	hypothetical protein, conserved	-0.0842879		0.530741
Tb927.5.2790	mitochondrial DNA polymerase beta-PAK	-0.0841961		-0.342655
Tb11.03.0810	Nucleoporin	-0.0835692		-0.0663142
Tb11.02.3360	replication factor C, subunit 1, putative,replication factor C large subunit, putative	-0.0832329		0.477596
Tb11.01.2886	N-acetyltransferase, putative	-0.0823162		0.112655
Tb11.01.8390	hypothetical protein, conserved	-0.0815069		0.912923
Tb09.160.1690	hypothetical protein, conserved	-0.0812322		-0.502833
Tb11.02.1340	AMP deaminase, putative	-0.081049	-1.13	-0.675941
Tb927.3.3970	RNA binding protein, putative	-0.0807286		-0.858907
Tb927.8.6910	cyclophilin, putative	-0.0805608		0.000173497
Tb11.01.0360	RAD51 protein	-0.0797829		0.638757
Tb927.10.12970	hypothetical protein, conserved	-0.0797677		0.157047
Tb927.3.1120	GTP-binding nuclear protein rtb2, putative	-0.0783352		-0.3315
Tb927.7.2300	Nucleoporin	-0.0772084		0.807271
Tb927.10.7050	chromatin assembly factor 1 subunit B, putative	-0.0769954		0.161373
Tb927.8.4540	hypothetical protein, conserved	-0.0763868		-0.0926373
Tb927.2.2460	ubiquitin-conjugating enzyme e2, putative	-0.0760978		-0.220662
Tb927.6.3050	aldehyde dehydrogenase family, putative	-0.0740461		0.324474
Tb927.10.8940	hypothetical protein, conserved	-0.0736969	-0.13	-1.39229
Tb927.8.7080	hypothetical protein, conserved	-0.0734995		0.26601
Tb09.211.1690	hypothetical protein, conserved	-0.0729683		1.7378
Tb927.10.8710	centrin, putative	-0.0726193		0.142716
Tb927.4.3150	hypothetical protein, conserved	-0.070209		0.611535
Tb927.2.4280	kinetoplastid-specific dual specificity phosphatase, putative	-0.0676062	-0.19	-0.209786
Tb927.8.2120	hypothetical protein, conserved	-0.0670469		0.134455
Tb09.244.2800	trypanin-related protein, putative	-0.0664878		0.265986
Tb11.02.1680	lectin, putative,mannose-specific lectin, putative	-0.0659893		0.663759
Tb11.02.4870	proteasome alpha 7 subunit, putative	-0.0656269		0.301121
Tb927.7.6770	hypothetical protein, conserved	-0.0649024		-0.227538	1.26303
Tb927.4.1300	hypothetical protein, conserved	-0.0647968	-0.04	-1.03071
Tb927.1.1380	serine/threonine protein phosphatase 2A regulatory subunit, putative	-0.0629871		0.124115
Tb927.2.6100	hypothetical protein, conserved	-0.062957		0.669518
Tb11.02.0260	Golgi reassembly stacking protein (GRASP homologue), putative	-0.0628816		1.06458
Tb927.7.4000	glutathione synthetase, putative	-0.062294		0.703542
Tb927.10.6640	COP-coated vesicle membrane protein erv25 precursor, putative,ER--golgi transport protein erv25 precursor, putative	-0.0615712		-1.06787
Tb927.2.5800	sedoheptulose-1,7-bisphosphatase	-0.0613755		0.600823
Tb09.211.4780	Nucleoporin	-0.0589839		0.482694
Tb927.4.890	small nuclear ribonucleoprotein SmD3, putative	-0.0573767		0.0838931
Tb927.10.3520	protease regulatory ATPase subunit 4,serine peptidase, Clan SJ, family S16, putative	-0.0567613		0.0434122
Tb09.211.2190	hypothetical protein, conserved	-0.0547369		-0.288002
Tb927.10.13550	hypothetical protein, conserved,hypothetical protein	-0.054617		1.0838
Tb11.01.5690	DRBD4	-0.0519225		0.760141
Tb927.6.3310	calpain-like cysteine peptidase, putative,cysteine peptidase, Clan CA, family C2, putative	-0.0512048		0.234038
Tb927.10.2990	hypothetical protein, conserved	-0.0509657		0.672135
Tb11.02.5170	proteasome beta 3 subunit, putative	-0.0509358		0.824294
Tb927.8.1710	protein phosphatase 2A, regulatory subunit B, putative,phosphotyrosyl phosphate activator protein, putative	-0.0508909		0.57747
Tb927.3.3820	hypothetical protein, conserved	-0.0491434		0.864013
Tb927.3.4620	hypothetical protein, conserved	-0.0483078		0.339577
Tb927.2.1120	retrotransposon hot spot protein (RHS, pseudogene), putative,retrotransposon hot spot protein 4 (RHS4), point mutation	-0.0455357
Tb927.6.2700	small nuclear ribonucleoprotein Sm-E	-0.0446723		-0.307932
Tb11.02.2840	hypothetical protein, conserved	-0.0428877		0.0263649
Tb927.1.4480	hypothetical protein, conserved	-0.0424419		-0.217899
Tb927.10.740	structural maintenance of chromosome 4, putative	-0.0419814		-0.948572
Tb11.02.2380	retrotransposon hot spot protein (RHS, pseudogene), putative,retrotransposon hot spot protein (RHS), degenerate	-0.0418775
Tb927.7.1620	hypothetical protein, conserved	-0.0407788		1.0635
Tb11.47.0035	calpain-like cysteine peptidase, putative,antigen, putative,cysteine peptidase, Clan CA, family C2, putative	-0.0407195
Tb927.10.9800	60S ribosomal protein L22	-0.0402002		0.0868505
Tb927.7.830	telomerase-associated protein, putative	-0.0380063		0.285486
Tb11.01.2020	hypothetical protein, conserved	-0.0351948		-0.101701
Tb927.4.3490	DNA-directed RNA polymerase subunit, putative,RNA polymerase subunit, putative	-0.0341455		-0.66467
Tb927.10.4980	ubiquitin-like protein DSK2, putative	-0.0336286		-0.0720933
Tb11.01.4790	phospholipid:diacylglycerol acyltransferase-like protein	-0.0331118	0.03	-0.240133
Tb927.10.5840	translation elongation factor 1-beta, putative	-0.0328609	0	-0.134522
Tb927.7.2750	protein kinase, putative	-0.0319609		-0.30378
Tb11.02.4140	inositol-1,4,5-trisphosphate (IP3) 5-phosphatase, putative	-0.0317396		-0.799058
Tb11.01.2880	Nucleoporin	-0.0313415		-0.485584
Tb927.5.3460	hypothetical protein, conserved	-0.0312825		-0.0635804
Tb927.10.4710	proteasome beta 2 subunit, putative,20S proteasome subunit	-0.0311941		0.277263
Tb927.1.320	retrotransposon hot spot protein (RHS, pseudogene), putative	-0.0302509
Tb927.4.2280	hypothetical protein, conserved	-0.0282045		1.08392
Tb927.5.780	hypothetical protein, conserved	-0.0265283		0.41568
Tb927.10.3390	hypothetical protein, conserved,predicted TLD domain protein	-0.0258966		-0.0222127
Tb11.03.0520	hypothetical protein, conserved	-0.0254413		-0.178095
Tb927.6.2090	hypothetical protein, conserved	-0.0253239		0.438354
Tb09.160.3060	hypothetical protein	-0.0250009		1.02997
Tb927.3.3750	paraflagellar rod component, putative	-0.0243111	0.31	0.339359
Tb927.2.4930	esterase, putative	-0.023651		0.0723099
Tb927.4.1940	hypothetical protein, conserved	-0.0234311		0.553386
Tb927.10.2730	hypothetical protein, conserved	-0.0229179		-0.0585592
Tb927.10.8080	hypothetical protein, conserved	-0.0226688		-0.322052
Tb11.02.1810	hypothetical protein, conserved	-0.0225369		-0.131491
Tb927.7.6670	hypothetical protein, conserved	-0.0210283		0.0161038
Tb927.1.4050	protein phosphatase with EF-Hand domains (PPEF),ser/thr protein phosphatase, putative	-0.0206477		-0.332044
Tb927.10.2900	importin beta-1 subunit, putative	-0.0188342		0.617134
Tb927.10.6030	proteasome alpha 1 subunit, putative,20S proteasome subunit alpha-6, (putative)	-0.0175485		0.163272
Tb927.10.9250	G-actin binding protein, putative,CAP/Srv2p, putative	-0.0165412		-0.730982
Tb927.10.8820	hypothetical protein, conserved	-0.0163369	0.62	-0.207879
Tb09.211.0580	hypothetical protein, conserved	-0.0160013		0.408287
Tb09.160.1660	hypothetical protein, conserved	-0.0154325		0.448936
Tb927.7.4180	fatty acid elongase, putative	-0.0142227		-0.594087
Tb11.02.4430	hypothetical protein, conserved	-0.014179		-0.290809
Tb11.02.0340	hypothetical protein, conserved	-0.0135818	-0.45	-0.182717
Tb11.01.2960	hypothetical protein, conserved	-0.0133779		-1.34338
Tb11.01.1700	hypothetical protein, conserved	-0.0118352		-0.380503
Tb09.244.2760	cytosolic coat protein, putative	-0.0114716		-0.100976
Tb927.10.6610	chaperone protein DNAj, putative	-0.0112681		-0.27076
Tb11.01.1720	hypothetical protein, conserved	-0.0106575		-1.27467
Tb927.7.4420	proteasome alpha 3 subunit, putative	-0.0090161		-0.842151
Tb927.5.1660	protein phosphatase 2C, putative	-0.00815983	0.46	-0.17335
Tb09.211.2100	hypothetical protein, conserved	-0.00775364		-0.746005
Tb927.4.2880	Nucleoporin	-0.0076086		-0.206137
Tb927.6.4740	importin-alpha re-exporter protein, putative,cellular apoptosis susceptibility protein, putative	-0.00691262		0.280193
Tb927.7.3170	hypothetical protein, conserved	-0.00400181		-0.71418
Tb927.5.3920	peroxisome assembly protein, putative	-0.00359679		0.96559
Tb09.211.1320	AMP deaminase, putative	-0.00311959		-0.949896
Tb11.02.5410	ubiquitin activating enzyme, putative	-0.00298947		0.293097
Tb09.160.0400	hypothetical protein, conserved	-0.00194895		-0.725196
Tb927.7.3210	protein kinase, putative	-0.00144342		0.526293
Tb927.3.5520	26S proteasome regulatory non-ATPase subunit	-0.0011113		0.0499991
Tb927.10.8170	nuclear pore complex protein (NUP155), putative,nucleoporin, putative	-0.000476168		0.0797294
Tb927.3.1290	cullin 4B, putative	0.000576963		0.0954195
Tb11.02.2560	hypothetical protein, conserved	0.000721167		-0.303101
Tb927.3.3280	vacuolar protein sorting-associated protein 4, putative	0.000721167		0.580448
Tb927.2.3030	ATP-dependent Clp protease subunit, heat shock protein 78 (HSP78), putative,serine peptidase, putative	0.00129784		0.195621
Tb11.01.4380	hypothetical protein	0.00144197	-0.35	-1.13564
Tb11.01.4390	leucine-rich repeat protein (LRRP), putative	0.00144197		0.140121
Tb927.3.3060	hypothetical protein, conserved	0.00187429		-0.306673
Tb927.3.4580	hypothetical protein, conserved	0.00259452		-0.833315
Tb927.4.2300	hypothetical protein, conserved	0.00302648		0.68289
Tb927.6.1090	proteasome regulatory ATPase subunit 3	0.00331439		0.55471
Tb927.6.3920	hypothetical protein, conserved	0.00331439		-0.277677
Tb927.10.7550	hypothetical protein, conserved	0.00863031		0.351649
Tb09.160.4020	ubiquitin carboxyl-terminal hydrolase, putative,cysteine peptidase, Clan CA, family C19, putative	0.0117819		-0.165613
Tb09.160.4430	NAD/FAD dependent dehydrogenase, putative,ubiquitin-activating enzyme, putative	0.0124972		0.622034
Tb927.8.4610	small GTP-binding protein Rab1	0.0137838		-0.585833
Tb927.4.4360	monoglyceride lipase, putative	0.0152121		0.684094
Tb927.8.7790	hypothetical protein, conserved	0.0166389
Tb927.10.15710	mitochondrial carrier protein, putative	0.0172093		1.04152
Tb11.01.0300	hypothetical protein, conserved	0.0186342		-0.317563
Tb927.10.15390	kinesin, putative	0.0201999		0.575381
Tb927.4.2260	centrin, putative	0.0206267		-0.00710116
Tb927.8.2150	hypothetical protein, conserved	0.0207689		1.24401
Tb11.02.4390	hypothetical protein, conserved	0.0209111		0.41774
Tb927.7.220	CDP-diacylglycerol synthetase, putative	0.0211954		0.685092
Tb927.10.14170	aquaporin 9, putative	0.0219061		0.30635
Tb927.7.5340	hypothetical protein, conserved	0.0221902	0.12	-0.928347
Tb11.02.2510	guanine nucleotide-binding beta subunit-like protein,G-protein (beta)-like protein,beta transducin-like protein	0.0227584		0.886661
Tb927.6.3160	splicing factor 3a, putative	0.0246034		1.06819
Tb927.10.6080	proteasome beta 5 subunit, putative,proteasome beta 5 subunit	0.024887		0.675754
Tb927.4.410	CAF 40	0.0251706		0.11948
Tb11.02.0980	hypothetical protein, conserved	0.0281448		0.675383
Tb927.10.9650	hypothetical protein, conserved	0.0284277		0.38427
Tb927.3.1820	hypothetical protein, conserved	0.0284277		-0.218058
Tb09.211.2110	elongation factor 1-alpha, putative,hsp70 subfamily B suppressor 1	0.0291348		0.30132
Tb927.10.15740	hypothetical protein, conserved	0.0291348		-0.0336103
Tb927.10.4950	small nuclear ribonucleoprotein, putative	0.0294175		-0.410401
Tb09.160.0840	membrane protein YIP1, putative	0.0295589		0.464574
Tb927.7.3080	hypothetical protein, conserved	0.0309716		1.14864
Tb927.10.15470	hypothetical protein, conserved	0.0311128		0.0884212
Tb927.8.4210	hypothetical protein, conserved	0.0326651		0.167579
Tb927.8.3950	hypothetical protein, conserved	0.033793		-0.266284
Tb11.01.2230	hypothetical protein, conserved	0.0342157		0.85317
Tb927.7.1830	hypothetical protein, conserved	0.03492		-0.600218
Tb09.211.0220	rhomboid-like protein,serine peptidase, Clan S- , family S54, putative	0.0352016	0.71	0.143131
Tb11.01.6090	RNA polymerase subunit, putative	0.0352016		-1.37339
Tb927.6.1260	proteasome beta-1 subunit, putative	0.0359054		-0.138224
Tb927.4.800	TOR-like 1	0.0371713		0.889531
Tb927.4.3590	translation elongation factor 1-beta, putative	0.0382957		0.0244025
Tb927.8.1590	ubiquitin-protein ligase, putative	0.0382957		-1.11354
Tb927.7.6980	hypothetical protein, conserved	0.0384362		-0.654961
Tb927.8.1600	lysyl-tRNA synthetase, putative	0.0391384		1.4458
Tb927.10.1250	hypothetical protein, conserved	0.0404015		-0.754044
Tb11.01.4625	hypothetical protein	0.0405418
Tb927.10.15520	signal recognition particle protein, putative	0.0405418		-1.4379
Tb11.01.3170	guanine nucleotide-binding protein beta subunit- like protein,activated protein kinase c receptor	0.0437644	0.4	0.14485
Tb927.7.2550	proteasome regulatory ATPase subunit 5	0.0439044		0.271615
Tb11.01.6770	hypothetical protein, conserved	0.0440443		-0.63062
Tb927.5.2720	zinc-finger protein ZPR1, putative	0.044604		0.72279
Tb927.2.5870	hypothetical protein, conserved	0.0448837	0.96	-1.26016
Tb927.8.4130	class I transcription factor A, subunit 5b	0.0461418		-0.2803
Tb927.7.4790	proteasome beta 6 subunit,20S proteasome beta 6 subunit, putative	0.0483757		-0.014569
Tb927.8.5530	Mov34/MPN/PAD-1 metallopeptidase, putative,metallopeptidase, putative	0.0487942		0.85136
Tb11.03.0390	protein phosphatase 2C, putative	0.049352		-0.22728
Tb927.7.1260	hypothetical protein, conserved	0.0504669		0.497181
Tb11.02.3640	protein kinase, putative	0.0511633	0.41	0.720666
Tb11.18.0006	carnitine O-acetyltransferase, putative	0.052555	-0.78	0.075503
Tb11.02.0200	hypothetical protein, conserved	0.0538064		-0.535204
Tb927.3.3510	hypothetical protein, conserved	0.0543623		0.436233
Tb927.10.2650	hypothetical protein, conserved	0.0545012		-0.639827
Tb927.8.2000	cyclophilin, putative	0.0546401		0.20856
Tb11.02.3830	hypothetical protein, conserved	0.055751		0.322263
Tb927.8.4790	hypothetical protein, conserved	0.057277		-1.05969
Tb927.2.450	retrotransposon hot spot protein 4 (RHS4), putative	0.0579701	0.15	-0.403559
Tb927.3.780	proteasome alpha 7 subunit	0.0581086		-0.486717
Tb927.10.240	peroxin 14, putative	0.0582472		-0.109092
Tb11.01.3690	splicing factor 3B subunit 1, putative	0.0597706		0.566029
Tb09.211.2160	hypothetical protein	0.0603241		1.46463
Tb09.211.1695	small nuclear ribonucleoprotein Sm-F	0.0604625		-0.405464
Tb927.5.1920	hypothetical protein, conserved	0.0608775		-0.224061
Tb927.10.14300	protein kinase, putative,serine/threonine protein kinase, putative	0.0617071		-0.815039
Tb09.211.3650	phospholipase A1, putative	0.0641931		0.723765
Tb927.1.4760	hypothetical protein, conserved	0.0641931		-0.733867
Tb927.6.4950	mago nashi-like protein, putative	0.0647449		0.754132
Tb09.160.2990	DNA-damage inducible protein DDI1-like protein	0.0648829		-0.748493
Tb11.01.0110	hypothetical protein, conserved	0.0654344		0.515582
Tb11.01.4940	AAA ATPase, putative	0.0661236		0.124876
Tb927.7.3980	immunodominant antigen, putative,tc40 antigen-like	0.0663992		-0.582512
Tb09.211.3840	hypothetical protein, conserved	0.0673634		-1.75073
Tb927.3.4820	acyltransferase, putative	0.0673634		-1.04181
Tb927.10.13970	uracil-DNA glycosylase, putative	0.0687396		-0.402562
Tb927.1.3450	hypothetical protein, conserved	0.0691522		-0.609566
Tb927.10.230	proteasome alpha 5 subunit, putative,20S proteasome subunit alpha 5	0.0695647		0.382216
Tb927.4.5370	dynein light chain 2B, cytoplasmic, putative,predicted dynein modulator,roadblock/LC7 family member	0.0698396		-0.0186035
Tb927.6.4010	hypothetical protein, conserved	0.0706641		1.25616
Tb11.55.0010	hypothetical protein, conserved	0.0717627	0.58	-0.186035
Tb11.47.0033	hypothetical protein, conserved	0.0718999		-0.38234
Tb927.4.1930	RNA-binding protein, putative	0.0721744		0.474501
Tb927.3.3180	Nucleoporin	0.0723116		-0.0125474
Tb927.5.4050	hypothetical protein, conserved	0.0723116		-0.616462
Tb927.8.2520	acetyl-CoA synthetase, putative	0.0740944		0.260731
Tb09.211.4350	ribonuclease, putative	0.0753273		0.213585
Tb927.8.3340	hypothetical protein, conserved	0.0764223		-0.00737755
Tb927.8.2550	mitochondrial DNA primase	0.0820213		0.538125
Tb927.6.5110	damage-specific DNA binding protein, putative	0.0821576		-0.0421837
Tb927.8.980	phosphoacetylglucosamine mutase, putative,acetylglucosaminephosphomutase, putative,N-acetylglucosamine-phosphate mutase, putative	0.0821576		0.537038
Tb927.10.14220	hypothetical protein, conserved	0.0835197		0.218294
Tb927.10.7020	acid phosphatase, putative	0.0836559	0.84	-0.0877184
Tb11.01.3410	hypothetical protein, conserved	0.0842004		1.08984
Tb927.10.12890	bifunctional aminoacyl-tRNA synthetase, putative	0.0846086		0.799358
Tb927.3.2410	peroxisome assembly protein, putative	0.0846086		-1.50479
Tb09.160.3730	glutaminyl-tRNA synthetase, putative	0.0847446		-0.0414354
Tb11.01.2840	hypothetical protein, conserved	0.0851527		-0.549299
Tb09.211.2590	proteasome beta 2 subunit, putative,20S proteasome subunit	0.0854247		-0.634921
Tb09.211.3310	replication factor C, subunit 3, putative	0.0854247		-0.197355
Tb927.4.1540	hypothetical protein, conserved	0.0858325		-1.43881
Tb11.01.8770	hypothetical protein, conserved,leucine-rich repeat protein (LRRP), putative	0.0861044	0.07	0.345174
Tb09.211.0540	fructose-1,6-bisphosphatase	0.0863762		-0.936611	-1.20163
Tb927.5.4350	NUDIX hydrolase, putative	0.0874628		-0.395846
Tb927.2.2090	hypothetical protein	0.0886844		-0.188945
Tb11.01.0630	hypothetical protein, conserved	0.0889557		0.767694
Tb927.4.4040	hypothetical protein, conserved	0.0896337		-0.0128528
Tb927.10.12870	hypothetical protein, conserved	0.0915306		0.723066
Tb09.211.4290	hypothetical protein, conserved	0.0918014		0.345933
Tb927.8.6270	hypothetical protein, conserved	0.0922074		0.307129
Tb927.4.4310	Nucleoporin	0.0926134		0.0659783
Tb927.10.3500	RNA-binding protein, putative	0.0930192		-0.256472
Tb11.02.4650	hypothetical protein, conserved	0.0931545		-0.643125
Tb11.01.7630	nucleoporin Nup109	0.0932897		-0.251645
Tb11.01.8350	hypothetical protein, conserved	0.0943712	-0.09	0.388575
Tb927.10.290	proteasome alpha 2 subunit, putative	0.0951818		-0.0466306
Tb927.10.7730	hypothetical protein, conserved	0.0968016		0.935146
Tb927.10.2320	hypothetical protein, conserved	0.0977456		0.569754
Tb927.10.2040	protein kinase, putative	0.0978804	0.35	-0.0739981
Tb927.10.9740	proteasome regulatory ATPase subunit 6,19S proteasome regulatory subunit	0.0982848		0.262889
Tb927.7.6180	hypothetical protein, conserved	0.0989585	0.84	1.04563
Tb927.3.4120	hypothetical protein, conserved	0.0994972	0.01	-0.15415
Tb927.1.4680	hypothetical protein, conserved	0.0997665		-0.0389356
Tb927.2.4710	RNA-binding protein, putative	0.0999011	0.08	-0.0635233
Tb927.4.430	proteasome beta 7 subunit	0.10017		-0.414664
Tb927.3.3880	hypothetical protein, conserved	0.100978		-1.06196
Tb927.10.270	60S ribosomal protein L32, putative	0.101785		0.372687
Tb927.3.760	hypothetical protein, conserved	0.102322		-0.681473
Tb927.5.3250	hypothetical protein, conserved	0.103128		-0.4521
Tb927.8.3750	nucleolar protein, putative	0.104202	0.92	0.373705
Tb927.10.12810	cholinephosphate cytidylyltransferase A, putative	0.105678		-0.150355
Tb927.5.1280	alanine racemase, putative;with=GeneDB:LmjF23.1480	0.106884		-0.595938
Tb11.01.2100	hypothetical protein, conserved	0.107152		0.107057
Tb927.3.1260	hypothetical protein, conserved	0.10742		-0.12088
Tb11.01.3150	gamma-tubulin complex subunit, putative,spindle pole body component alp6, putative	0.109026		-0.450802
Tb927.8.610	hypothetical protein, conserved	0.110096		-0.0060697
Tb927.7.5300	hypothetical protein, conserved	0.110363		-0.300431
Tb11.02.0870	Ran-binding protein 1, putative	0.110631		-0.947698
Tb927.10.7680	GTPase activating protein, putative	0.112233		-0.270643
Tb927.8.6640	hypothetical protein, conserved	0.113167		0.263803
Tb09.160.0610	hypothetical protein, conserved	0.113567		-0.275355
Tb927.10.11650	hypothetical protein, conserved	0.113834		-0.211491
Tb927.4.2040	hypothetical protein, conserved	0.1141		1.87895
Tb927.4.3620	protein phosphatase 1, putative	0.115566		-1.03245
Tb927.8.4190	hypothetical protein, conserved	0.115566	-0.21	-0.840643
Tb927.3.4140	hypothetical protein, conserved	0.116897		0.0536722
Tb927.2.2440	proteasome regulatory non-ATPase subunit 6	0.117961		-0.401511
Tb09.211.4520	hypothetical protein, conserved	0.118094		0.466108
Tb09.160.2240	hypothetical protein, conserved	0.118227		-0.505553
Tb927.5.1700	replication Factor A 28 kDa subunit, putative	0.118891		-0.475565
Tb927.10.7450	exosome complex exonuclease RRP41A,Rrp41p homologue	0.119024		-0.406532
Tb927.10.11660	hypothetical protein, conserved	0.119157		0.683661
Tb927.6.4970	serine/arginine-rich protein specific kinase SRPK, putative,protein kinase, putative	0.119423		0.513913
Tb11.01.5930	hypothetical protein, conserved	0.120883	-0.35	0.0707072
Tb927.10.9890	hypothetical protein, conserved	0.121679		-0.0925845
Tb927.7.3770	hypothetical protein, conserved	0.124196		0.127966
Tb09.211.1250	proteasome alpha 1 subunit, putative,20S proteasome subunit alpha-6, (putative)	0.12499		0.725127
Tb927.10.13310	DNA-directed RNA polymerase II, putative,RNA polymerase subunit, putative	0.125254		1.34704	0.925999
Tb927.10.13740	calcium-dependent lipid binding protein, putative,synaptotagmin, putative	0.125254	0.66	-0.00367975
Tb927.10.260	hypothetical protein, conserved	0.126444		-0.369918
Tb927.4.1850	hypothetical protein, conserved	0.127633		-0.374676
Tb11.02.1220	proteasome regulatory ATPase subunit 2	0.128953		0.203328
Tb927.10.2910	splicing factor PTSR1 interacting protein	0.128953		0.17445
Tb927.3.3370	hypothetical protein, conserved	0.129349
Tb927.3.5500	DNA-directed RNA polymerase II subunit 3, putative,RNA polymerase subunit, putative	0.129481		0.302402
Tb927.3.5620	hypothetical protein, conserved	0.13014		-0.685204
Tb927.7.5850	hypothetical protein, conserved	0.132511		0.167487
Tb927.6.4630	kinetoplastid-specific phospho-protein phosphatase, putative	0.132774		-0.481685
Tb927.3.4970	hypothetical protein, conserved	0.132906		-0.0297353
Tb09.211.4890	casein kinase II, putative	0.133827		-0.764583
Tb927.5.2140	regulator of nonsense transcripts 1, putative,nonsense mRNA reducing factor 1, putative	0.133827	0.82	-1.61584
Tb11.01.2290	protein kinase, putative,tyrosine kinase, putative	0.134221		0.0400915
Tb927.8.1730	hypothetical protein, conserved	0.134747		-0.262853
Tb09.211.3210	transport protein particle (TRAPP) subunit, putative	0.136454		-0.621351
Tb927.4.3720	hypothetical protein, conserved	0.136454		0.124097
Tb927.7.3620	tyrosyl-tRNA synthetase, putative	0.136848		-0.0156437
Tb927.10.5870	hypothetical protein, conserved	0.13829		-0.511661
Tb927.7.4110	kinesin, putative	0.140517	-0.79	-0.852061	-1.32193
Tb927.10.15290	hypothetical protein, conserved	0.141825		0.776071
Tb927.4.4490	multidrug resistance protein E,p-glycoprotein	0.141956		0.763437
Tb11.01.6660	iron superoxide dismutase	0.142479		-0.94185	1.20163
Tb927.10.13870	tubulin tyrosine ligase protein, putative	0.142479		0.990618
Tb927.7.3700	hypothetical protein, conserved	0.142479		-1.52152
Tb927.2.1210	retrotransposon hot spot protein 4 (RHS4), putative	0.142609	-0.65	0.276404
Tb09.211.2380	hypothetical protein, conserved	0.14274		0.533091
Tb927.8.7100	acetyl-CoA carboxylase, putative	0.143132		0.576542
Tb09.211.0770	hypothetical protein, conserved	0.14509		0.0462291
Tb11.01.5720	ribosomal protein L18, putative	0.146525	0.48	-0.5084
Tb11.01.5590	RNA-binding protein	0.146786		-0.0410104
Tb927.7.1040	40S ribosomal protein S16, putative	0.146916
Tb11.42.0004	hypothetical protein, conserved	0.147307		0.29222
Tb927.8.5030	trafficking protein particle complex subunit 3, putative,TRAPP, putative,transport protein particle (TRAPP) component, Bet3, putative	0.147437		-0.403695
Tb11.01.1480	60S ribosomal protein L34, putative	0.147828	0.44	0.728228	1
Tb927.10.6550	hypothetical protein, conserved	0.148869		0.341073
Tb927.7.2500	proteasome regulatory ATPase subunit 1	0.14952		-0.132501
Tb11.01.2680	40S ribosomal protein SA, putative	0.15017
Tb927.8.1080	centrin, putative,caltractin, putative	0.1503		0.693344
Tb09.211.0350	adenylate kinase	0.15056		1.09626	0.925999
Tb927.1.4010	hypothetical protein, conserved	0.15069		-0.296602
Tb927.7.1130	trypanothione/tryparedoxin dependent peroxidase 2,glutathione peroxidase-like 2	0.151079	-0.7	-0.250744
Tb927.1.120	retrotransposon hot spot protein 4 (RHS4), putative	0.151729		-1.02788
Tb09.160.4250	tryparedoxin peroxidase	0.154454
Tb927.10.8910	hypothetical protein, conserved	0.154583		-1.6286
Tb11.01.8400	hypothetical protein, conserved	0.155361		-0.0844043
Tb11.01.4960	regulator of nonsense transcripts 1, putative,nonsense mRNA reducing factor 1, putative	0.15549
Tb09.211.3400	hypothetical protein, conserved	0.155749		0.549593
Tb11.02.3990	S-phase kinase-associated protein, putative,Skp1 family protein, putative,Cyclin A/CDK2-associated protein,Cyclin A/CDK2- associated protein	0.158337		-0.773344
Tb927.7.2370	40S ribosomal protein S15, putative	0.158854	0.23	-0.334357
Tb927.5.570	hypothetical protein, conserved	0.159629		0.188891
Tb09.160.3530	hypothetical protein, conserved	0.160791	0.9	0.656657
Tb927.6.1670	ubiquitin hydrolase, pseudogene, putative,cysteine peptidase, Clan CA, family C19, frameshift,ubiquitin hydrolase, frameshift	0.161694
Tb927.10.9870	hypothetical protein, conserved	0.161823		-2.1248
Tb927.10.5360	40S ribosomal protein S10, putative	0.162081		0.996323
Tb09.160.2360	poly(A) export protein, putative	0.162339		0.323261
Tb927.10.820	hypothetical protein, conserved	0.162339		0.335186
Tb11.01.1465	nascent polypeptide associated complex alpha subunit, putative	0.162855	0.82	0.106642
Tb11.01.1350	S-adenosylhomocysteine hydrolase, putative	0.163241	-0.11	-0.374732
Tb11.02.0250	heat shock protein 84, putative	0.164143		-0.148965
Tb927.10.10390	trypanothione reductase	0.164658		-0.805431
Tb927.3.1140	hypothetical protein, conserved	0.164786		0.0684953
Tb927.2.470	retrotransposon hot spot protein 4 (RHS4), putative	0.165172	0.53	0.794368
Tb927.6.710	dephospho-CoA kinase, putative	0.165301		0.949889
Tb927.7.6680	protein kinase, putative	0.166972		0.235898
Tb927.1.640	hypothetical protein, conserved	0.169027		0.145175
Tb927.7.5580	cell cycle associated protein MOB1-B	0.169284		-1.50411
Tb927.7.7230	nitroreductase	0.169925		-0.478187
Tb927.10.15850	peroxisome assembly protein, putative	0.170822		-0.340017
Tb11.01.3870	hypothetical protein, conserved	0.170951		-0.141794
Tb927.7.1630	hypothetical protein, conserved	0.171591
Tb927.1.4410	hypothetical protein, conserved	0.172231		0.0505271
Tb927.8.6330	hypothetical protein, conserved	0.172616		-0.404723
Tb927.4.1860	ribosomal protein S19, putative	0.172872	0.69	0.945057
Tb11.22.0004	hypothetical protein, conserved	0.173639	0.58	0.0336063
Tb927.4.3140	hypothetical protein, conserved	0.173767		-0.415849
Tb927.6.2100	40S ribosomal protein S30, putative	0.174534		-0.573044
Tb927.10.720	hypothetical protein, conserved	0.175045		-0.243195
Tb09.160.4450	40S ribosomal protein S3, putative	0.175301	0.77	-0.336625
Tb927.10.10730	hypothetical protein	0.175812		-0.75813
Tb927.7.6970	paraflagellar rod protein, putative	0.176195		-1.27876
Tb927.10.2100	elongation factor 1-alpha,EF-1-alpha	0.176323		-0.216279
Tb927.8.6810	protein kinase, putative	0.178619		0.258566
Tb09.160.5580	60S ribosomal protein L11, putative	0.179256	0.19	-0.288253
Tb927.10.560	40S ribosomal proteins S11, putative	0.179511	0.48	0.296462
Tb927.5.1360	nucleoside 2-deoxyribosyltransferase	0.180275		0.110632
Tb927.8.6310	hypothetical protein, conserved	0.180912		-0.304402
Tb927.3.5250	hypothetical protein, conserved,ZFP family member, putative	0.183201	-0.27	-0.0474317
Tb927.7.2540	ubiquitin-conjugating enzyme e2, putative,ubiquitin carrier protein, putative,ubiquitin-protein ligase, putative	0.185359		0.287651
Tb927.10.2840	ribosomal protein S25, putative	0.18574
Tb927.1.1710	hypothetical protein, conserved	0.185993		-0.259708
Tb927.5.1820	60S acidic ribosomal protein, putative	0.187641		-0.29457
Tb927.4.220	retrotransposon hot spot protein (RHS, pseudogene), putative,retrotransposon hot spot protein 2 (RHS2), interrupted, degenerate	0.188021
Tb927.10.5330	40S ribosomal protein S18, putative	0.188654
Tb927.10.5610	40S ribosomal protein S9, putative	0.188654		0.75425
Tb11.01.8030	hypothetical protein, conserved	0.189034		-0.10835
Tb11.02.0740	60S ribosomal protein L44	0.18916		-0.0821168
Tb09.160.2650	hypothetical protein, conserved	0.189793		-2.16586
Tb11.02.0070	aminopeptidase, putative,metallo-peptidase, Clan MF, Family M17	0.189919		-0.445424
Tb927.8.1160	vacuolar-type Ca2 -ATPase, putative	0.189919		-0.0440446
Tb09.211.1950	hypothetical protein, conserved,predicted zinc finger protein	0.191184		-0.0794207
Tb09.160.3980	eukaryotic translation initation factor 4 gamma, putative	0.192573		-0.870832
Tb927.7.4840	hypothetical protein, conserved	0.192699		-0.134423
Tb927.8.6150	40S ribosomal protein S8, putative	0.192952
Tb927.6.1950	hypothetical protein, conserved	0.19333		-0.405637
Tb09.211.3140	hypothetical protein, conserved	0.193835		-0.0800876
Tb927.5.3750	RNA-binding protein, putative	0.193961		-0.215243
Tb927.7.7300	ATP-dependent DEAD/H RNA helicase, putative	0.193961		-0.407998
Tb09.211.4760	metacaspase 5, putative	0.1956		-0.74768
Tb927.10.4110	60S ribosomal protein L30	0.197111		0.447011
Tb927.10.14110	hypothetical protein, conserved	0.197236
Tb927.5.3810	orotidine-5-phosphate decarboxylase/orotate phosphoribosyltransferase, putative,OMPDCase-OPRTase, putative	0.197236		0.530911
Tb927.4.4660	hypothetical protein, conserved	0.19774		0.330343
Tb09.211.2260	protein kinase, putative	0.199751		-0.0579489
Tb927.3.1340	ZFP family member, putative	0.199751		-0.327588
Tb11.01.7535	60S ribosomal protein L27, putative	0.200504
Tb927.7.7380	U6 snRNA-associated Sm-like protein LSm3p	0.20063		0.295892
Tb09.160.2550	ribosomal protein S7, putative	0.201759		1.48463
Tb927.4.3550	60S ribosomal protein L13a, putative	0.202386
Tb11.02.2120	nucleoporin 48	0.205518		0.541902
Tb927.10.2620	hypothetical protein, conserved	0.206893		0.219206
Tb11.02.1600	ubiquitin-like protein, putative	0.209141		0.140697
Tb11.01.8750	chaperone protein DNAj, putative	0.210763		1.68434
Tb09.211.2090	hypothetical protein, conserved	0.211635		0.354211
Tb11.01.5270	hypothetical protein, conserved	0.214249		-1.06887
Tb11.02.1210	leucyl-tRNA synthetase, putative	0.214747	0.92	0.17584
Tb927.3.1210	protein transport protein Sec24	0.215616		0.425637
Tb927.3.5270	DNA-directed RNA polymerases II subunit, putative	0.216238		0.597426
Tb927.4.2000	ruvB-like DNA helicase, putative,ATP-dependent DNA helicase, putative	0.216486	0.7	-0.0764007
Tb927.10.3940	40S ribosomal protein S3A, putative	0.217479	0.2	0.475381
Tb11.01.1640	hypothetical protein, conserved	0.221197		-0.00512935
Tb11.02.4170	40S ribosomal protein S5, putative	0.222557	0.32	-0.416077
Tb09.160.2050	endo-beta-N-acetylglucosaminidase, putative	0.223175		-0.46422
Tb927.8.5710	recombination initiation protein NBS1, putative	0.223423		-0.603306
Tb927.10.3280	60S ribosomal proteins L38, putative	0.224164		0.450216
Tb09.160.3990	cation transporter, putative	0.224287		0.681049
Tb927.6.850	hypothetical protein, conserved	0.224781		-0.130238
Tb927.1.3180	40S ribosomal protein S11, putative	0.226139	0.49	-0.638285
Tb11.01.0960	proteasome regulatory non-ATP-ase subunit 2	0.226755		0.11431
Tb927.3.2850	hypothetical protein, conserved	0.226755		-0.0403508
Tb11.01.2000	hslVU complex proteolytic subunit, putative,hslVU complex proteolytic subunit, threonine peptidase, Clan T(1), family T1B	0.226878		0.478179
Tb927.10.13950	tubulin-specific chaperone, putative	0.227248		-0.552456
Tb927.8.7400	RNA polymerase IIA largest subunit	0.228849
Tb927.3.5310	paraflagellar rod protein,I2 antigen	0.229096		0.19512
Tb11.02.0610	hypothetical protein, conserved	0.229711		-0.314229
Tb927.10.6440	phosphomannomutase, putative	0.229711		-0.148486
Tb927.10.8590	flagellum transition zone component	0.230203		-0.924807
Tb927.2.100	retrotransposon hot spot protein 1 (RHS1), putative	0.230695		0.0238608
Tb927.7.5480	dihydrofolate reductase-thymidylate synthase	0.23131		0.193994
Tb927.7.880	RNA-binding protein, putative	0.23131		-0.399125
Tb927.3.5340	Hsc70-interacting protein (Hip), putative	0.23217		0.263164
Tb927.5.4100	hypothetical protein, conserved	0.233397		0.333398
Tb927.6.5040	ribosomal protein L15, putative	0.233397	0.4	0.410184
Tb11.01.0240	class I transcription factor A, subunit 4	0.234747		0.421269
Tb11.02.1085	40S ribosomal protein S4, putative	0.234869	0.65	0.204098
Tb927.5.4090	hypothetical protein, conserved	0.234869		0.718679
Tb927.4.4910	3,2-trans-enoyl-CoA isomerase, mitochondrial precursor, putative	0.236462	1.4	0.360196
Tb11.01.0355	ribosomal protein S26, putative	0.237319	0.46	0.191373
Tb927.10.6680	hypothetical protein, conserved,member of the NOL1/NOP2/sun family of proteins	0.237441		0.275427
Tb927.10.15350	histone H3 variant	0.237808		-0.714574
Tb11.02.0600	hypothetical protein, conserved	0.240131		-0.0456641
Tb927.4.3310	hypothetical protein, conserved	0.240375		-0.551701
Tb927.6.3090	hypothetical protein, conserved	0.240375		0.494527
Tb927.3.3410	aspartyl aminopeptidase, putative,metallo-peptidase, Clan MH, Family M20	0.24062		-0.18231
Tb927.10.5640	hypothetical protein, conserved	0.242084		0.751223
Tb09.160.2230	hypothetical protein, conserved	0.242206		-0.0166241
Tb927.4.1270	ruvB-like DNA helicase, putative	0.242816		0.322921
Tb11.18.0015	hypothetical protein, conserved	0.24306		0.146672
Tb11.01.8740	protein phosphatase 4, putative	0.243547		0.0353358
Tb09.211.2540	calmodulin-like protein, putative,EF hand containing protein	0.245009		-0.357453
Tb927.10.4770	phosphatidylinositol-4-phosphate 5-kinase, putative	0.245131		-0.570233
Tb09.244.2725	ribosomal protein L36, putative	0.245496		0.339606
Tb927.10.5520	hypothetical protein, conserved	0.246469		-0.481621
Tb927.2.5760	hypothetical protein, conserved	0.247077		-1.91239
Tb11.02.1980	hypothetical protein, conserved	0.24817		-0.423878
Tb11.39.0008	histone H1, putative	0.248535
Tb11.01.2420	beta-adaptin 3, putative,adaptin complex 3 subunit, putative	0.249263		-0.821798
Tb927.7.1170	RNA-binding protein, putative	0.251325		-0.124187
Tb927.8.990	RNA-binding protein, putative	0.251689	0.54	0.542472
Tb927.1.3280	septum formation protein MAF homologue, putative	0.25181		0.465003
Tb927.3.2350	hypothetical protein, conserved	0.253626		0.968584
Tb927.2.1810	transcription silencer	0.253868	1.05	-0.815274
Tb927.3.910	gamma-tubulin,tubulin gamma chain	0.254594		0.353859
Tb11.02.5000	NGG1 interacting factor 3-like	0.255199		-0.0157236
Tb927.5.950	thioredoxin-like protein	0.258459	1.28	1.22698
Tb11.01.2250	hypothetical protein, conserved	0.258941		0.330702
Tb11.02.1720	hypothetical protein, conserved	0.259664		0.252307
Tb11.02.2970	kinesin, putative,mitotic centromere-associated kinesin, putative,MCAK-like kinesin, putative	0.259664		0.462891
Tb927.10.10280	microtubule-associated protein, putative	0.260146
Tb11.02.2430	60S ribosomal protein L17, putative	0.260267	0.71	0.135397
Tb927.3.3640	FG-GAP repeat protein, putative,intergrin alpha chain protein, putative	0.260507		0.203041
Tb927.5.1270	hypothetical protein, conserved	0.263756		0.210992
Tb11.01.5710	phenylalanyl-tRNA synthetase alpha chain, putative	0.265197		-0.589759
Tb11.02.4360	40S ribosomal protein S21, putative	0.265317		0.638445
Tb927.10.7810	hypothetical protein, conserved	0.265677		0.754109
Tb927.8.2040	hypothetical protein, conserved	0.265677		-0.453682
Tb11.02.0970	hypothetical protein, conserved	0.265917		0.740084
Tb11.55.0014	vesicular transport protein (CDC48 homologue), putative	0.266157	0.68	0.393006
Tb927.10.1490	hypothetical protein, conserved	0.266517	-0.12	-0.0576738
Tb09.211.0110	60S ribosomal protein L10, putative,QM-like protein	0.269033
Tb09.211.2460	hypothetical protein, conserved	0.269273		0.63022
Tb09.211.2150	Polyadenylate-binding protein 2 (Poly(A)-binding protein 2) (Poly(A)-binding protein II) (PABII) (Polyadenylate-binding nuclear protein 1) (Nuclear poly(A)-binding protein 1) (PABP2), pu	0.269512		0.383209
Tb927.5.580	prefoldin subunit, putative	0.271306		0.905164
Tb927.10.1100	60S ribosomal protein L9, putative	0.271426
Tb11.01.2430	hypothetical protein, conserved	0.271784		-1.37105
Tb927.4.110	retrotransposon hot spot protein (RHS, pseudogene), putative,retrotransposon hot spot protein 1 (RHS1), interrupted	0.27262
Tb927.6.5000	hypothetical protein, conserved	0.27274		0.366981
Tb927.2.4390	endo/exonuclease Mre11	0.272979		-0.635306
Tb11.42.0002	cation transporter protein, putative	0.273217		0.0466747
Tb927.5.3240	hypothetical protein, conserved	0.273217		-0.901122
Tb927.10.2530	adenylate kinase, putative	0.273695	0.71	1.08292
Tb11.57.0004	DNA-directed RNA polymerase II, putative,RNA polymerase subunit, putative	0.274649		-0.462982
Tb09.160.3410	leucine-rich repeat protein (LRRP), putative	0.274769		-0.172635
Tb927.4.2010	acyl-CoA binding protein, putative	0.274769		0.126164
Tb927.3.2170	translation elongation factor EF-2, putative	0.275603		0.499403
Tb09.211.4850	60S ribosomal protein L26, putative	0.275722	0.67	0.734363
Tb927.6.720	40S ribosomal protein L14, putative	0.275722		-0.218797
Tb927.10.70	retrotransposon hot spot (RHS), putative, (fragment)	0.275841
Tb927.7.5560	glucosamine-fructose-6-phosphate aminotransferase, putative	0.277271	-0.01	-0.609267
Tb927.10.5540	hypothetical protein, conserved	0.277985		-0.612553
Tb927.10.190	40S ribosomal protein S6, putative	0.278104	0.49	0.0700342
Tb11.02.5210	RNA binding protein, putative	0.278698		1.20049
Tb927.7.4450	hypothetical protein, conserved	0.279412		-0.52868
Tb927.7.1570	hypothetical protein, conserved	0.280481		0.15275
Tb11.01.0370	hypothetical protein, conserved	0.280719		-0.057824
Tb11.02.2810	hypothetical protein, conserved	0.280956		0.665218
Tb11.02.3570	hypothetical protein, conserved	0.280956	1.27	-0.333064
Tb927.2.1170	retrotransposon hot spot protein 5 (RHS5), putative	0.281431		0.693806
Tb927.10.810	hypothetical protein, conserved	0.284396	0.38	0.164723
Tb11.01.6920	hypothetical protein, conserved	0.286526		0.20474
Tb927.8.7260	kinetoplast-associated protein, putative	0.286526		0.132623
Tb11.01.1475	40S ribosomal protein S27, putative	0.287118		0.322907
Tb09.160.2170	hypothetical protein, conserved	0.288299		0.0516898	1
Tb09.244.2630	40S ribosomal protein S6, putative	0.288299	0.53	0.424136
Tb927.5.3610	delta-adaptin, putative,adaptor complex protein (AP) 3 delta subunit 1, putative	0.288772		-0.321862
Tb927.10.14600	40S ribosomal protein S2, putative	0.28889
Tb11.02.4000	40S ribosomal protein S15A, putative	0.289008		-0.642335
Tb09.211.0865	60S ribosomal protein L37, putative	0.289834		0.256085	1
Tb927.1.1100	hypothetical protein, conserved	0.290306		0.135325
Tb927.3.4040	hypothetical protein, conserved	0.291368		0.65643
Tb927.10.15120	40S ribosomal protein S13, putative	0.291957
Tb927.3.720	zinc finger protein 2, putative,ZFP family member, putative	0.292546		-0.0927365
Tb11.01.5540	Pab1p-dependent poly(A) ribonuclease subunit, putative,PAN3	0.293135		0.171137
Tb927.7.2080	methyltransferase, putative,mRNA cap methyltransferase-like protein	0.29337		-0.892973
Tb11.01.2550	hypothetical protein, conserved	0.293488	0.49	-0.229641
Tb927.10.4900	TPR-repeat-containing chaperone protein DNAJ, putative,TPR repeat protein	0.293841		-0.256701
Tb927.8.5090	DNA-directed RNA polymerase I largest subunit	0.293841		0.840622
Tb927.7.3680	ubiquitin/ribosomal protein S27a, putative	0.294312	0.58	-0.666612
Tb927.6.4960	zinc finger-domain protein, putative	0.295018		0.881912
Tb11.01.3675	40S ribosomal protein S17, putative	0.295135
Tb927.2.370	retrotransposon hot spot protein 1 (RHS1), putative	0.29537		0.177069
Tb927.6.4590	glutamyl-tRNA synthetase, putative	0.295841	0.68	0.428775
Tb927.7.5670	hypothetical protein, conserved	0.296663		0.403165
Tb927.10.13370	dynein light chain, putative,dynein Tctex1 family, putative	0.297368		-1.00256
Tb927.7.1670	hypothetical protein, conserved	0.29772		0.401825
Tb927.8.5740	proteasome 26S non-ATPase subunit 9, putative	0.29772		0.251986
Tb927.1.90	retrotransposon hot spot protein (RHS, pseudogene), putative	0.298072
Tb927.3.1920	NOT5 protein	0.299127		0.388512
Tb927.7.7400	hypothetical protein, conserved	0.299127		0.829938
Tb927.4.2310	asparaginyl-tRNA synthetase, putative	0.300885		0.927533
Tb927.8.5960	hypothetical protein, conserved	0.300885		0.188653
Tb927.1.2730	hypothetical protein, conserved	0.30229		-0.227372
Tb927.8.3160	hypothetical protein, conserved	0.303342		-0.423293
Tb11.01.2940	U5 snRNP-specific 40 kDa protein	0.303927		0.251052
Tb927.10.7330	40S ribosomal protein S24E, putative	0.304044
Tb927.7.5760	nuclear transport factor 2 protein, putative	0.304044		-0.323656
Tb11.01.1790	60S ribosomal protein L29, putative	0.304511
Tb09.211.4600	short-chain dehydrogenase, putative	0.307079		0.851874
Tb927.10.12330	hypothetical protein, conserved,zinc finger protein family member, putative	0.308244		-0.116981
Tb927.8.5260	60S ribosomal protein L39, putative	0.308244		0.499523
Tb927.7.710	heat shock 70 kDa protein, putative	0.308594		0.474877
Tb927.10.12470	hypothetical protein, conserved	0.310805		-0.278964
Tb927.2.340	retrotransposon hot spot protein 4 (RHS4), putative	0.3122		1.20714
Tb927.5.2780	mitochondrial DNA polymerase beta	0.312781	0.87	-1.07854
Tb927.8.4270	hypothetical protein, conserved	0.312897		-0.934107
Tb927.3.2220	hypothetical protein, conserved	0.313014		-0.0334719
Tb927.5.1120	hypothetical protein, conserved	0.314058		0.184504
Tb11.02.4050	60S ribosomal protein L28, putative	0.31429	0.71	-0.345041
Tb11.01.7825	tubulin binding cofactor A, putative	0.314871		0.0991693
Tb11.01.5790	ubiquitin-conjugating enzyme e2, putative,ubiquitin carrier protein, putative,ubiquitin-protein ligase, putative	0.31545		0.106107
Tb927.10.13280	hypothetical protein, conserved	0.31545	0.7	-1.41104
Tb09.160.0350	hypothetical protein, conserved	0.316493		-1.64137
Tb09.211.1220	hypothetical protein, conserved	0.316725		-0.358629
Tb927.2.5820	hypothetical protein, conserved	0.316957		0.00917287
Tb927.8.7950	hypothetical protein, conserved	0.317651		0.464933
Tb927.4.2220	TPR-repeat-containing chaperone protein DNAJ, putative	0.317767		-0.00227588
Tb927.2.5810	hypothetical protein, conserved	0.318693		-1.32491
Tb927.4.690	geranylgeranyl transferase type II beta subunit, putative	0.320427		-0.203582
Tb927.3.3610	peroxisomal targeting signal type 2 receptor, putative,peroxin 7	0.320773		-0.153477
Tb927.10.10080	hypothetical protein, conserved	0.320889		0.596828
Tb927.6.4480	valyl-tRNA synthetase, putative	0.321004		-0.100066
Tb11.01.0625	DNA-dependent RNA polymerases, putative	0.322044		-0.00649958
Tb11.01.6520	hypothetical protein, conserved	0.322044		0.849229
[truncated: 1,555 more rows]
